# Supplementary material for: Environmental Yeast Abundance and Diversity Assessment in Recreation Areas of Bangkok, Thailand
Source: Environ Microbiol Rep. 2025 Oct 21;17(5):e70212. doi: 10.1111/1758-2229.70212 (PMC12539370; doi:10.1111/1758-2229.70212)
Supplement: Supplementary file 6 — Table S4: Blast search results of yeast isolations in this study based on ITS region. [file EMI4-17-e70212-s001.xlsx]

## Sheet: ITS Blast results
Table S4	Blast search results of yeast isolations in this study based on ITS region
Sample code	Standard Blast				Custom Blast (TYPE STRAINS)				Identification species
	Identification species	Query cover	E-value	Per. Ident	Identification species	Query cover	E-value	Per. Ident
STB009	Trichosporon faecale	0.99	0	0.9859	NR_073254.1 Trichosporon ovoidesCBS 7556 ITS region; from TYPEmaterial	0.95	0	0.9926	Trichosporon
	Trichosporon ovoides	0.97	0	0.9928	NR_111353.1 Trichosporon insectorumATCC MYA-4361 ITS region; fromTYPE material	0.95	0	0.9853
	Trichosporon asahii	1	0	0.9842	NR_073242.1 Trichosporon faecaleCBS 4828 ITS region; from TYPEmaterial	0.95	0	0.9853
					NR_155872.1 Trichosporon aquatileCBS 5973 ITS region; from TYPEmaterial	0.95	0	0.9853
STB010	Trichosporon ovoides	0.99	0	0.9944	NR_073254.1 Trichosporon ovoidesCBS 7556 ITS region; from TYPEmaterial	0.97	0	0.9943	Trichosporon
	Trichosporon faecale	1	0	0.9871	NR_111353.1 Trichosporon insectorumATCC MYA-4361 ITS region; fromTYPE material	0.97	0	0.9867
	Trichosporon aquatile	1	0	0.9871	NR_073242.1 Trichosporon faecaleCBS 4828 ITS region; from TYPEmaterial	0.97	0	0.9867
	Trichosporon inkin	1	0	0.987	NR_155872.1 Trichosporon aquatileCBS 5973 ITS region; from TYPEmaterial	0.97	0	0.9867
LPA013	Trichosporon asahii	1	0	0.9928	NR_073341.1 Trichosporon asahii CBS2479 ITS region; from TYPE material	0.95	0	0.9925	Trichosporon
	Trichosporon faecale	0.99	0	0.991	NR_111353.1 Trichosporon insectorumATCC MYA-4361 ITS region; fromTYPE material	0.95	0	0.9906
	Trichosporon infestans	0.97	0	0.9927	NR_073242.1 Trichosporon faecaleCBS 4828 ITS region; from TYPEmaterial	0.95	0	0.9906
					NR_073249.1 Trichosporoncoremiiforme CBS 2482 ITS region;from TYPE material	0.95	0	0.9887
LP3016	Trichosporon asahii	1	0	1	NR_073341.1 Trichosporon asahii CBS2479 ITS region; from TYPE material	1	0	1	Trichosporon
	Trichosporon insectorum	1	0	0.998	NR_111353.1 Trichosporon insectorumATCC MYA-4361 ITS region; fromTYPE material	1	0	0.998
	Trichosporon faecale	1	0	0.998	NR_073242.1 Trichosporon faecaleCBS 4828 ITS region; from TYPEmaterial	1	0	0.998
					NR_073249.1 Trichosporoncoremiiforme CBS 2482 ITS region;from TYPE material	1	0	0.996
LP4017	Rhodotorula paludigena	0.99	0	0.9968	NR_073265.1 Rhodotorula paludigenaCBS 6566 ITS region; from TYPEmaterial	0.97	0	0.9951	Rhodotorula paludigena
	Rhodotorula paludigena	0.97	0	0.9984	NR_073282.1 Rhodotorulakratochvilovae CBS 7436 ITS region;from TYPE material	0.97	0	0.9411
	Sporidiobolales sp. LM273	0.99	0	0.9856	NR_073294.1 Rhodotorula glutinisCBS 20 ITS region; from TYPE material	0.97	0	0.9317
LP3019	Starmerella meliponinorum	1	0	0.9875	meliponinorum CBS 9117 ITS region;from TYPE material	1	0	0.9875	Starmerella meliponinorum
	[Candida] sp. (uncertain placement)	1	0	0.934	NR_155824.1 Starmerellaratchasimensis CBS 10611 ITS region;from TYPE material	1	6e-142	0.8546
					NR_173262.1 Starmerella vitaeUWOPS 00-107.2 ITS region; fromTYPE material	0.92	6e-97	0.8364
LP7033	Trichosporon faecale	1	0	1	NR_111353.1 Trichosporon insectorumATCC MYA-4361 ITS region; fromTYPE material	0.97	0	1	Trichosporon
	Trichosporon insectorum	0.99	0	1	NR_073242.1 Trichosporon faecaleCBS 4828 ITS region; from TYPEmaterial	0.97	0	1
	Trichosporon asahii	1	0	0.9981	NR_073249.1 Trichosporoncoremiiforme CBS 2482 ITS region;from TYPE material	0.97	0	0.9981
					NR_073341.1 Trichosporon asahii CBS2479 ITS region; from TYPE material	0.97	0	0.9981
					NR_073263.1 Trichosporon japonicumCBS 8641 ITS region; from TYPEmaterial	0.97	0	0.9962
LP9034	Trichosporon asahii	1	0	0.9964	NR_073341.1 Trichosporon asahii CBS2479 ITS region; from TYPE material	0.96	0	1	Trichosporon
	Trichosporon faecale	1	0	0.9945	NR_111353.1 Trichosporon insectorumATCC MYA-4361 ITS region; fromTYPE material	0.97	0	0.9963
	Trichosporon infestans	0.99	0	0.9963	NR_073242.1 Trichosporon faecaleCBS 4828 ITS region; from TYPEmaterial	0.96	0	0.9981
					NR_073249.1 Trichosporoncoremiiforme CBS 2482 ITS region;from TYPE material	0.96	0	0.9962
LP9035	Trichosporon asahii	1	0	0.9981	NR_073341.1 Trichosporon asahii CBS2479 ITS region; from TYPE material	0.97	0	0.9981	Trichosporon
	Trichosporon infestans	1	0	0.9981	NR_111353.1 Trichosporon insectorumATCC MYA-4361 ITS region; fromTYPE material	0.98	0	0.9962
	Trichosporon insectorum	1	0	0.9962	NR_073242.1 Trichosporon faecaleCBS 4828 ITS region; from TYPEmaterial	0.97	0	0.9961
					NR_073249.1 Trichosporoncoremiiforme CBS 2482 ITS region;from TYPE material	0.97	0	0.9942
LP9036	Trichosporon asahii	1	0	0.9964	NR_073341.1 Trichosporon asahii CBS2479 ITS region; from TYPE material	0.97	0	0.9963	Trichosporon
	Trichosporon faecale	1	0	0.9946	NR_111353.1 Trichosporon insectorumATCC MYA-4361 ITS region; fromTYPE material	0.97	0	0.9945
	Trichosporon insectorum	0.98	0	0.9946	NR_073242.1 Trichosporon faecaleCBS 4828 ITS region; from TYPEmaterial	0.97	0	0.9945
					NR_073249.1 Trichosporoncoremiiforme CBS 2482 ITS region;from TYPE material	0.97	0	0.9926
LP9037	Trichosporon asahii	0.99	0	0.993	NR_073341.1 Trichosporon asahii CBS2479 ITS region; from TYPE material	0.94	0	0.9981	Trichosporon
	Trichosporon faecale	0.99	0	0.9912	NR_111353.1 Trichosporon insectorumATCC MYA-4361 ITS region; fromTYPE material	0.95	0	0.9945
	Trichosporon asteroides	0.99	0	0.9877	NR_073242.1 Trichosporon faecaleCBS 4828 ITS region; from TYPEmaterial	0.94	0	0.9963
					NR_073249.1 Trichosporoncoremiiforme CBS 2482 ITS region;from TYPE material	0.94	0	0.9944
LP9038	Trichosporon asahii	1	0	0.993	NR_073341.1 Trichosporon asahii CBS2479 ITS region; from TYPE material	0.95	0	0.9963	Trichosporon
	Trichosporon faecale	0.99	0	0.9912	NR_111353.1 Trichosporon insectorumATCC MYA-4361 ITS region; fromTYPE material	0.95	0	0.9945
	Trichosporon faecale	0.99	0	0.9912	NR_073242.1 Trichosporon faecaleCBS 4828 ITS region; from TYPEmaterial	0.95	0	0.9945
					NR_073249.1 Trichosporoncoremiiforme CBS 2482 ITS region;from TYPE material	0.95	0	0.9926
LP9039	Trichosporon asahii	1	0	0.9946	NR_073341.1 Trichosporon asahii CBS2479 ITS region; from TYPE material	0.97	0	0.9963	Trichosporon
	Trichosporon faecale	1	0	0.9928	NR_111353.1 Trichosporon insectorumATCC MYA-4361 ITS region; fromTYPE material	0.98	0	0.9927
	Trichosporon insectorum	0.98	0	0.9963	NR_073242.1 Trichosporon faecaleCBS 4828 ITS region; from TYPEmaterial	0.97	0	0.9945
					NR_073249.1 Trichosporoncoremiiforme CBS 2482 ITS region;from TYPE material	0.97	0	0.9926
BK3023	Metschnikowia sp. IMT-Y-2365	0.82	6e-131	0.9387	NR_155007.1 [Candida]pseudointermedia CBS 6918 ITSregion; from TYPE material	0.72	3e-74	0.8445	unclassified
	[Candida] sp. 2 TMS-2011	0.72	1e-67	0.8456	NR_159560.1 [Candida] thailandicaCBS 10610 ITS region; from TYPEmaterial	0.77	1e-73	0.8306
	[Candida] pseudointermedia	0.72	5e-67	0.8445	NR_077075.1 Metschnikowiadrosophilae CBS 8809 ITS region; fromTYPE material	0.98	2e-66	0.7857
	[Candida] thailandica	0.77	2e-66	0.8306	NR_155011.1 Clavispora opuntiaeCBS 7068 ITS region; from TYPEmaterial	0.77	3e-64	0.8149
BK3024.2	Kodamaea ohmeri	0.98	5e-152	0.9035	NR_121464.1 Kodamaea ohmeri CBS5367 ITS region; from TYPE material	0.99	2e-156	0.8974	unclassified
	Saccharomycetales sp. LM342	0.99	2e-150	0.8995	NR_155225.1 Kodamaea restingaeCBS 8493 ITS region; from TYPEmaterial	0.81	3e-84	0.8305
					NR_077194.1 Candida caryicola CBS8847 ITS region; from TYPE material	0.35	1e-38	0.8462
BK3030	Kodamaea ohmeri	0.98	9e-150	0.906	NR_121464.1 Kodamaea ohmeri CBS5367 ITS region; from TYPE material	1	2e-151	0.8955	unclassified
	Saccharomycetales sp.	1	3e-144	0.8955
BK3040	Kodamaea ohmeri	0.99	0	0.9771	NR_121464.1 Kodamaea ohmeri CBS5367 ITS region; from TYPE material	0.99	0	0.9771	Kodamaea ohmeri
	Saccharomycetales sp. LM378	0.99	0	0.9771	NR_155225.1 Kodamaea restingaeCBS 8493 ITS region; from TYPEmaterial	0.79	3e-119	0.8892
BK3041	Kodamaea ohmeri	0.98	0	0.9745	NR_121464.1 Kodamaea ohmeri CBS5367 ITS region; from TYPE material	0.98	0	0.963	Kodamaea
	Saccharomycetales sp. LM378	0.98	0	0.963	NR_155225.1 Kodamaea restingaeCBS 8493 ITS region; from TYPEmaterial	0.81	6e-112	0.8757
BK3042	Kodamaea ohmeri	0.99	2e-152	0.8962	NR_121464.1 Kodamaea ohmeri CBS5367 ITS region; from TYPE material	0.99	2e-157	0.8937	unclassified
	Saccharomycetales sp. LM342	0.99	6e-152	0.8957	NR_155225.1 Kodamaea restingaeCBS 8493 ITS region; from TYPEmaterial	0.79	5e-83	0.8287
BK3047	Kodamaea ohmeri	0.99	0	0.9659	NR_121464.1 Kodamaea ohmeri CBS5367 ITS region; from TYPE material	0.99	0	0.9659	Kodamaea
	Saccharomycetales sp. LM378	0.99	0	0.9659	NR_155225.1 Kodamaea restingaeCBS 8493 ITS region; from TYPEmaterial	0.79	3e-119	0.8892
BK3048	Kodamaea ohmeri	0.99	0	0.984	NR_121464.1 Kodamaea ohmeri CBS5367 ITS region; from TYPE material	0.99	0	0.9726	Kodamaea ohmeri
	Saccharomycetales sp. LM378	0.99	0	0.9726	NR_155225.1 Kodamaea restingaeCBS 8493 ITS region; from TYPEmaterial	0.79	3e-120	0.8917
BK3049	Kodamaea ohmeri	0.99	0	0.9707	NR_121464.1 Kodamaea ohmeri CBS5367 ITS region; from TYPE material	0.99	0	0.9595	Kodamaea
	Saccharomycetales sp. LM378	0.99	0	0.9595	NR_155225.1 Kodamaea restingaeCBS 8493 ITS region; from TYPEmaterial	0.79	4e-113	0.8785
BK3050	Candida orthopsilosis	0.99	0	0.9926	metapsilosisCBS 10907 ITS region; from TYPEmaterial	0.99	0	0.9534	Candida
	Candida parapsilosis	0.99	0	0.9926	NR_130673.1 Candida parapsilosisATCC 22019 ITS region; from TYPEmaterial	0.94	0	0.9598
					NR_130661.1 Candida orthopsilosisATCC 96139 ITS region; from TYPEmaterial	0.84	0	0.9891
BK3051	Candida orthopsilosis	0.99	0	0.987	NR_165186.1 Candida metapsilosisCBS 10907 ITS region; from TYPEmaterial	0.99	0	0.9481	Candida
	Candida parapsilosis	0.99	0	0.987	NR_130673.1 Candida parapsilosisATCC 22019 ITS region; from TYPEmaterial	0.94	0	0.954
					NR_130661.1 Candida orthopsilosisATCC 96139 ITS region; from TYPEmaterial	0.85	0	0.9848
BK3052	Kodamaea ohmeri	0.99	0	0.9817	NR_121464.1 Kodamaea ohmeri CBS5367 ITS region; from TYPE material	0.99	0	0.9794	Kodamaea ohmeri
	Saccharomycetales sp. LM342	0.99	0	0.9748	NR_155225.1 Kodamaea restingaeCBS 8493 ITS region; from TYPEmaterial	0.8	7e-121	0.892
					NR_159560.1 [Candida] thailandicaCBS 10610 ITS region; from TYPEmaterial	0.96	8e-66	0.7821
BK8055	Candida tropicalis	0.99	0	0.9941	NR_111250.1 Candida tropicalis CBS94 ITS region; from TYPE material	0.9	0	0.9935	Candida tropicalis
	Spathaspora sp.	0.99	0	0.9921	NR_125332.1 Candida albicans CBS562 ITS region; from TYPE material	0.69	7e-127	0.891
					NR_119386.1 Candida dubliniensisCBS 7987 ITS region; from TYPEmaterial	0.68	2e-117	0.8802
WB1056	Candida tropicalis	0.92	0	0.9094	NR_111250.1 Candida tropicalis CBS94 ITS region; from TYPE material	0.88	0	0.9116	Candida
	Candida dubliniensis	0.98	0	0.8944	NR_125332.1 Candida albicans CBS562 ITS region; from TYPE material	0.65	5e-94	0.8378
WB1057	Candida tropicalis	0.96	0	0.9763	NR_111250.1 Candida tropicalis CBS94 ITS region; from TYPE material	0.94	0	0.9679	Candida
	Spathaspora sp.	0.96	0	0.9686	NR_125332.1 Candida albicans CBS562 ITS region; from TYPE material	0.92	9e-116	0.8228
WB1058	Candida tropicalis	1	0	0.9654	NR_111250.1 Candida tropicalis CBS94 ITS region; from TYPE material	0.94	0	0.9656	Candida
	Enterobacter sp. T2	1	0	0.9635	NR_125332.1 Candida albicans CBS562 ITS region; from TYPE material	0.69	4e-119	0.8777
	Candida dubliniensis	1	0	0.9635
WB1059	Candida tropicalis	0.99	0	0.9158	NR_111250.1 Candida tropicalis CBS94 ITS region; from TYPE material	0.88	0	0.9261	Candida
	Candida dubliniensis	0.97	0	0.917	NR_125332.1 Candida albicans CBS562 ITS region; from TYPE material	0.64	1e-99	0.8445
WB6060	Candida albicans	0.36	4e-29	0.8293					unidentified
	Zygosaccharomyces bailii	0.28	1e-24	0.8527
	Lentinula edodes	0.34	7e-22	0.8117
	Nakaseomyces glabratus	0.39	1e-19	0.7877
	Candida orthopsilosis	0.32	1e-18	0.8069
WB1061	Candida tropicalis	1	0	0.9641	NR_111250.1 Candida tropicalis CBS94 ITS region; from TYPE material	0.88	0	0.9777	Candida tropicalis
	Candida dubliniensis	0.99	0	0.9604	NR_125332.1 Candida albicans CBS562 ITS region; from TYPE material	0.64	2e-122	0.8828
					NR_119386.1 Candida dubliniensisCBS 7987 ITS region; from TYPEmaterial	0.87	9e-116	0.8207
WB1062	Candida tropicalis	0.97	1e-179	0.8988	NR_111250.1 Candida tropicalis CBS94 ITS region; from TYPE material	0.95	6e-177	0.8915	unidentified
					NR_125332.1 Candida albicans CBS562 ITS region; from TYPE material	0.7	2e-82	0.8191
					NR_119386.1 Candida dubliniensisCBS 7987 ITS region; from TYPEmaterial	0.68	2e-78	0.8157
WB1063	Candida tropicalis	1	0	0.9731	NR_111250.1 Candida tropicalis CBS94 ITS region; from TYPE material	0.89	0	0.9719	Candida tropicalis
	Spathaspora sp.	0.99	0	0.9712	NR_125332.1 Candida albicans CBS562 ITS region; from TYPE material	0.64	3e-125	0.8883
	Candida dubliniensis	0.99	0	0.9695	NR_119386.1 Candida dubliniensisCBS 7987 ITS region; from TYPEmaterial	0.88	2e-118	0.8243
WB1064	Candida tropicalis	0.99	0	0.9803	NR_111250.1 Candida tropicalis CBS94 ITS region; from TYPE material	0.88	0	0.9839	Candida tropicalis
	Spathaspora sp.	0.99	0	0.9785	NR_125332.1 Candida albicans CBS562 ITS region; from TYPE material	0.86	4e-124	0.833
	Candida dubliniensis	0.99	0	0.9767	NR_119386.1 Candida dubliniensisCBS 7987 ITS region; from TYPEmaterial	0.88	3e-120	0.8259
WB1065	Candida tropicalis	1	0	0.9818	NR_111250.1 Candida tropicalis CBS94 ITS region; from TYPE material	0.9	0	0.9838	Candida tropicalis
	Enterobacter sp. T2	0.99	0	0.9816	NR_125332.1 Candida albicans CBS562 ITS region; from TYPE material	0.65	7e-127	0.891
	Candida dubliniensis	0.99	0	0.9816	NR_119386.1 Candida dubliniensisCBS 7987 ITS region; from TYPEmaterial	0.89	2e-118	0.8242
WB1066	Candida tropicalis	1	0	0.9982	NR_111250.1 Candida tropicalis CBS94 ITS region; from TYPE material	0.88	0	1	Candida tropicalis
	Enterobacter sp. T2	0.99	0	0.9964	NR_125332.1 Candida albicans CBS562 ITS region; from TYPE material	0.87	7e-137	0.8472
	Candida dubliniensis	0.99	0	0.9964	NR_119386.1 Candida dubliniensisCBS 7987 ITS region; from TYPEmaterial	0.88	3e-131	0.8388
WBA067	Candida tropicalis	1	0	0.9802	NR_111250.1 Candida tropicalis CBS94 ITS region; from TYPE material	0.88	0	0.9818	Candida tropicalis
	Spathaspora sp.	0.99	0	0.9765	NR_125332.1 Candida albicans CBS562 ITS region; from TYPE material	0.87	4e-129	0.8376
					NR_119386.1 Candida dubliniensisCBS 7987 ITS region; from TYPEmaterial	0.87	3e-121	0.8265
WBA068	Candida tropicalis	1	0	0.9856	NR_111250.1 Candida tropicalis CBS94 ITS region; from TYPE material	0.88	0	0.9919	Candida tropicalis
	Spathaspora sp.	0.99	0	0.9838	NR_125332.1 Candida albicans CBS562 ITS region; from TYPE material	0.87	3e-130	0.8393
	Candida dubliniensis	0.99	0	0.982	NR_119386.1 Candida dubliniensisCBS 7987 ITS region; from TYPEmaterial	0.88	1e-124	0.8311
WBC069	Candida tropicalis	0.99	0	0.98	NR_111250.1 Candida tropicalis CBS94 ITS region; from TYPE material	0.9	0	0.982	Candida tropicalis
	Spathaspora sp.	0.99	0	0.9799	NR_125332.1 Candida albicans CBS562 ITS region; from TYPE material	0.88	4e-129	0.8366
	Candida dubliniensis	0.99	0	0.9781	NR_119386.1 Candida dubliniensisCBS 7987 ITS region; from TYPEmaterial	0.89	2e-122	0.8285
SLB084	Fereydounia khargensis	0.99	0	0.9975	NR_132899.1 Fereydounia khargensisITS region; from TYPE material	0.97	0	0.9899	Fereydounia khargensis
	Urocystales sp. TR-2014	0.97	0	0.9962	NR_165979.1 Pseudomicrostromaphylloplanum CBS 8073 ITS region;from TYPE material	0.33	9e-68	0.9302
	Doassansiopsis hydrophila	0.85	0	0.8641	NR_153481.1 Microstroma bacarumCBS 6526 ITS region; from TYPEmaterial	0.28	1e-65	0.9157
SLB086	Fereydounia khargensis	1	0	0.9975	NR_132899.1 Fereydounia khargensisITS region; from TYPE material	0.97	0	0.9911	Fereydounia khargensis
	Doassansiopsis hydrophila	0.86	0	0.8627	NR_165979.1 Pseudomicrostromaphylloplanum CBS 8073 ITS region;from TYPE material	0.33	9e-68	0.9302
	Aphyllophorales sp. LM663	0.41	2e-168	0.997	NR_153481.1 Microstroma bacarumCBS 6526 ITS region; from TYPEmaterial	0.28	1e-65	0.9157
SLB094	Fereydounia khargensis	1	0	1	NR_132899.1 Fereydounia khargensisITS region; from TYPE material	0.98	0	0.9987	Fereydounia khargensis
	Urocystales sp. TR-2014	0.98	0	0.991	NR_165979.1 Pseudomicrostromaphylloplanum CBS 8073 ITS region;from TYPE material	0.32	9e-68	0.9302
	Doassansiopsis hydrophila	0.87	0	0.8655	NR_153481.1 Microstroma bacarumCBS 6526 ITS region; from TYPEmaterial	0.28	1e-65	0.9157
SL7095	Blastobotrys raffinosifermentans	0.99	0	0.9965	NR_165959.1 Blastobotrysraffinosifermentans CBS 6800 ITSregion; from TYPE material	0.95	0	0.9982	Blastobotrys
	Blastobotrys adeninivorans	0.99	0	0.9948	NR_165943.1 Blastobotrysadeninivorans CBS 8244 ITS region;from TYPE material	0.94	0	0.9927
	Blastobotrys adeninivorans	0.97	0	0.9912	NR_165186.1 Candida metapsilosisCBS 10907 ITS region; from TYPEmaterial	0.56	4e-75	0.9223
CP3102	Rhodotorula paludigena	1	0	0.975	NR_073265.1 Rhodotorula paludigenaCBS 6566 ITS region; from TYPEmaterial	0.96	0	0.9758	Rhodotorula paludigena
	Sporidiobolales sp. LM273	1	0	0.9641	NR_073282.1 Rhodotorulakratochvilovae CBS 7436 ITS region;from TYPE material	0.96	0	0.9227
	Rhodotorula glutinis	0.87	0	0.9751	NR_073294.1 Rhodotorula glutinisCBS 20 ITS region; from TYPE material	0.96	0	0.9136
CP3104	Rhodotorula paludigena	0.99	0	0.9949	NR_073265.1 Rhodotorula paludigenaCBS 6566 ITS region; from TYPEmaterial	0.99	0	0.9915	Rhodotorula paludigena
	Sporidiobolales sp. LM273	0.99	0	0.9812	NR_073282.1 Rhodotorulakratochvilovae CBS 7436 ITS region;from TYPE material	0.99	0	0.9353
	Rhodotorula glutinis	0.92	0	0.9982	NR_073294.1 Rhodotorula glutinisCBS 20 ITS region; from TYPE material	0.99	0	0.9255
CP4105	Rhodotorula paludigena	0.99	0	0.9875	NR_073265.1 Rhodotorula paludigenaCBS 6566 ITS region; from TYPEmaterial	0.95	0	0.987	Rhodotorula paludigena
	Sporidiobolales sp. LM273	0.99	0	0.9765	NR_073282.1 Rhodotorulakratochvilovae CBS 7436 ITS region;from TYPE material	0.95	0	0.9334
					NR_073294.1 Rhodotorula glutinisCBS 20 ITS region; from TYPE material	0.95	0	0.9241
CP7106	Rhodotorula paludigena	1	0	0.9951	NR_073265.1 Rhodotorula paludigenaCBS 6566 ITS region; from TYPEmaterial	0.97	0	0.9934	Rhodotorula paludigena
	Sporidiobolales sp. LM273	1	0	0.9838	NR_073282.1 Rhodotorulakratochvilovae CBS 7436 ITS region;from TYPE material	0.97	0	0.9389
					NR_073294.1 Rhodotorula glutinisCBS 20 ITS region; from TYPE material	0.97	0	0.9294
CP8107	Papiliotrema laurentii	1	0	0.9982	NR_130670.1 Papiliotrema laurentiiATCC 18803 ITS region; from TYPEmaterial	0.97	0	0.9793	Papiliotrema laurentii
	Tremellales sp. LM457	1	0	0.9945	NR_144816.1 Papiliotremamangalensis CBS 10870 ITS region;from TYPE material	0.99	0	0.9134
					NR_158801.1 Papiliotrema aspenensisFMR 11719 ITS region; from TYPEmaterial	0.87	0	0.9391
CP8108	Rhodotorula paludigena	0.99	0	0.9968	NR_073265.1 Rhodotorula paludigenaCBS 6566 ITS region; from TYPEmaterial	0.95	0	0.9967	Rhodotorula paludigena
	Sporidiobolales sp. LM273	0.99	0	0.9856	NR_073282.1 Rhodotorulakratochvilovae CBS 7436 ITS region;from TYPE material	0.95	0	0.942
	Rhodotorula glutinis	0.88	0	0.9964	NR_073294.1 Rhodotorula glutinisCBS 20 ITS region; from TYPE material	0.95	0	0.9323
CP9109	Rhodotorula aff. paludigenum UCDFST 81-84	0.94	0	0.9947	NR_073265.1 Rhodotorula paludigenaCBS 6566 ITS region; from TYPEmaterial	0.98	0	0.9646	Rhodotorula
	Sporidiobolales sp. LM273	0.99	0	0.9569	NR_073282.1 Rhodotorulakratochvilovae CBS 7436 ITS region;from TYPE material	0.98	0	0.9428
	Rhodotorula kratochvilovae	1	0	0.9438	NR_073294.1 Rhodotorula glutinisCBS 20 ITS region; from TYPE material	0.98	0	0.9313
CP9110	Rhodotorula paludigena	1	0	0.9752	NR_073265.1 Rhodotorula paludigenaCBS 6566 ITS region; from TYPEmaterial	0.98	0	0.9648	Rhodotorula
	Sporidiobolales sp. LM273	1	0	0.9556	NR_073282.1 Rhodotorulakratochvilovae CBS 7436 ITS region;from TYPE material	0.98	0	0.943
	Rhodotorula kratochvilovae	1	0	0.9441	NR_073294.1 Rhodotorula glutinisCBS 20 ITS region; from TYPE material	0.98	0	0.9317
CPC111	Papiliotrema laurentii	1	0	0.9756	NR_130670.1 Papiliotrema laurentiiATCC 18803 ITS region; from TYPEmaterial	0.98	0	0.9695	Papiliotrema
	Tremellales sp. LM510	1	0	0.9662	NR_144816.1 Papiliotremamangalensis CBS 10870 ITS region;from TYPE material	1	0	0.9079
					NR_158801.1 Papiliotrema aspenensisFMR 11719 ITS region; from TYPEmaterial	0.89	0	0.9371
CPA113	Fereydounia khargensis	1	0	0.9807	NR_132899.1 Fereydounia khargensisITS region; from TYPE material	1	0	0.9751	Fereydounia khargensis
	Urocystales sp. TR-2014	1	0	0.9807
	Doassansiopsis hydrophila	0.95	0	0.8492
CPB114	Candida parapsilosis	1	0	1	NR_130673.1 Candida parapsilosisATCC 22019 ITS region; from TYPEmaterial	0.97	0	1	Candida parapsilosis
	Yamadazyma tenuis	1	0	1	NR_165186.1 Candida metapsilosisCBS 10907 ITS region; from TYPEmaterial	1	0	0.9347
					NR_130661.1 Candida orthopsilosisATCC 96139 ITS region; from TYPEmaterial	0.9	0	0.9577
CPB115	Candida parapsilosis	1	0	1	NR_130673.1 Candida parapsilosisATCC 22019 ITS region; from TYPEmaterial	0.97	0	1	Candida parapsilosis
					NR_165186.1 Candida metapsilosisCBS 10907 ITS region; from TYPEmaterial	0.99	0	0.9348
					NR_130661.1 Candida orthopsilosisATCC 96139 ITS region; from TYPEmaterial	0.9	0	0.9577
CPB116	Candida parapsilosis	1	0	1	NR_130673.1 Candida parapsilosisATCC 22019 ITS region; from TYPEmaterial	0.98	0	1	Candida parapsilosis
	Yamadazyma tenuis	1	0	1	NR_165186.1 Candida metapsilosisCBS 10907 ITS region; from TYPEmaterial	1	0	0.9343
					NR_130661.1 Candida orthopsilosisATCC 96139 ITS region; from TYPEmaterial	0.91	0	0.9577
CPB117	Candida parapsilosis	1	0	1	NR_130673.1 Candida parapsilosisATCC 22019 ITS region; from TYPEmaterial	0.97	0	1	Candida parapsilosis
					NR_165186.1 Candida metapsilosisCBS 10907 ITS region; from TYPEmaterial	1	0	0.9353
					NR_130661.1 Candida orthopsilosisATCC 96139 ITS region; from TYPEmaterial	0.89	0	0.9577
RM01119	Aureobasidium melanogenum	0.99	0	1	EU934757.1 Aureobasidium pullulansstrain UOA/HCPF 8227 isolate ISHAM-ITS_ID MITS387 18S ribosomal RNAgene, partial sequence; internaltranscribed spacer 1, 5.8S ribosomalRNA gene, and internal transcribedspacer 2, complete sequence; and28S ribosomal RNA gene, partialsequence	0.91	0	0.9683	Aureobasidium
	Aureobasidium pullulans	0.98	0	1	NR_138202.1 Nakaseomycesbacillisporus NRRL Y-17846 ITSregion; from TYPE material	0.28	4e-75	0.9639
	Yarrowia lipolytica	1	0	0.9931	NR_165940.1 Zygosaccharomycesrouxii CBS 732 ITS region; from TYPEmaterial	0.37	1e-74	0.9532
RM01121	Ustilago sp.	0.93	0	0.9957	NR_132053.1 Ustilago nunavuticaDAOM 91211 ITS region; from TYPEmaterial	0.95	0	0.9117	Ustilago
	Pseudozyma sp. DMST 17137	0.94	0	0.9901	NR_155995.1 Ustilago shanxiensisCBS 10075 ITS region; from TYPEmaterial	0.94	0	0.9522
	Ustilago striiformis	0.99	0	0.9155	NR_155686.1 Pseudozyma thailandicaCBS 10006 ITS region; from TYPEmaterial	0.99	0	0.8786
	Ustilago cynodontis	0.99	0	0.9131
RM01122	Arthrographis kalrae	1	0	0.9982	NR_126108.1 Arthrographis kalraeCBS 693.77 ITS region; from TYPEmaterial	1	0	0.9982	Arthrographis
	Arthrographis curvata	1	0	0.9822	NR_132010.1 Arthrographis curvataUTHSC 11-1163 ITS region; fromTYPE material	0.92	0	0.9788
	Arthrographis curvata	0.9	0	0.9804	EU934757.1 Aureobasidium pullulansstrain UOA/HCPF 8227 isolate ISHAM-ITS_ID MITS387 18S ribosomal RNAgene, partial sequence; internaltranscribed spacer 1, 5.8S ribosomalRNA gene, and internal transcribedspacer 2, complete sequence; and28S ribosomal RNA gene, partialsequence	0.34	2e-73	0.9128
RM05131	Rhodotorula paludigena	1	0	1	NR_073265.1 Rhodotorula paludigenaCBS 6566 ITS region; from TYPEmaterial	0.99	0	0.9966	Rhodotorula paludigena
	Sporidiobolales sp. LM273	1	0	0.9884	NR_073282.1 Rhodotorulakratochvilovae CBS 7436 ITS region;from TYPE material	0.99	0	0.9415
	Rhodotorula glutinis	0.92	0	0.9964	NR_073294.1 Rhodotorula glutinisCBS 20 ITS region; from TYPE material	0.99	0	0.9318
RM05132	Rhodotorula paludigena	0.99	0	1	NR_073265.1 Rhodotorula paludigenaCBS 6566 ITS region; from TYPEmaterial	0.98	0	0.9966	Rhodotorula paludigena
	Sporidiobolales sp. LM273	0.99	0	0.99	NR_073282.1 Rhodotorulakratochvilovae CBS 7436 ITS region;from TYPE material	0.98	0	0.9413
	Rhodotorula glutinis	0.91	0	0.9964	NR_073294.1 Rhodotorula glutinisCBS 20 ITS region; from TYPE material	0.98	0	0.9316
RM05133	Bullera sp. TY-143	0.98	0	1	NR_155180.1 Hannaella pagnoccaeCBS 11142 ITS region; from TYPEmaterial	0.99	0	0.9916	Hannaella pagnoccae
	Hannaella pagnoccae	1	0	0.9916	NR_172728.1 Hannaella taiwanensisBCRC 23252 ITS region; from TYPEmaterial	0.93	0	0.9424
	Cryptococcus sp. CBS 8369	0.97	0	1	NR_165938.1 Hannaella oryzae CBS7194 ITS region; from TYPE material	0.97	6e-162	0.8833
RM05134	Moesziomyces bullatus	0.97	0	1	NR_130693.1 Moesziomycesparantarcticus JCM 11752 ITS region;from TYPE material	0.99	0	0.9176	Moesziomyces
	Moesziomyces verrucosus	0.96	0	0.9972	NR_155406.1 Moesziomycesantarcticus CBS 5955 ITS region; fromTYPE material	0.97	0	0.9191
	Moesziomyces globuligerus	0.96	0	0.9719	NR_155686.1 Pseudozyma thailandicaCBS 10006 ITS region; from TYPEmaterial	0.99	0	0.8649
	Pseudozyma sp.	0.99	0	0.9225
RM07145	Rhodotorula paludigena	0.99	0	1	NR_073265.1 Rhodotorula paludigenaCBS 6566 ITS region; from TYPEmaterial	0.98	0	0.9966	Rhodotorula paludigena
	Sporidiobolales sp. LM273	1	0	0.9884	NR_073282.1 Rhodotorulakratochvilovae CBS 7436 ITS region;from TYPE material	0.98	0	0.9416
	Rhodotorula glutinis	0.91	0	0.9964	NR_073294.1 Rhodotorula glutinisCBS 20 ITS region; from TYPE material	0.98	0	0.9319
RM07146	Meyerozyma caribbica	0.99	0	1	NR_149348.1 Meyerozyma caribbicaCBS 9966 ITS region; from TYPEmaterial	0.95	0	0.9965	Meyerozyma
	Meyerozyma guilliermondii	0.99	0	1	NR_111247.1 Meyerozymaguilliermondii CBS 2030 ITS region;from TYPE material	0.93	0	0.9929
	Debaryomyces hansenii var. hansenii	0.99	0	1	NR_152984.1 Meyerozyma carpophilaCBS 5256 ITS region; from TYPEmaterial	0.88	0	0.9963
	Meyerozyma carpophila	0.99	0	1
RM07147	Rhodotorula paludigena	1	0	1	NR_073265.1 Rhodotorula paludigenaCBS 6566 ITS region; from TYPEmaterial	1	0	0.9966	Rhodotorula paludigena
	Sporidiobolales sp. LM49	1	0	0.9831	NR_073282.1 Rhodotorulakratochvilovae CBS 7436 ITS region;from TYPE material	1	0	0.9412
	Rhodotorula glutinis	0.91	0	1	NR_073294.1 Rhodotorula glutinisCBS 20 ITS region; from TYPE material	1	0	0.9314
RM07148	Rhodotorula paludigena	0.99	0	1	NR_073265.1 Rhodotorula paludigenaCBS 6566 ITS region; from TYPEmaterial	0.97	0	0.9967	Rhodotorula paludigena
	Sporidiobolales sp. LM273	0.99	0	0.9885	NR_073282.1 Rhodotorulakratochvilovae CBS 7436 ITS region;from TYPE material	0.97	0	0.9418
	Rhodotorula glutinis	0.9	0	0.9964	NR_073294.1 Rhodotorula glutinisCBS 20 ITS region; from TYPE material	0.97	0	0.9321
RM09153	Arthrographis kalrae	0.99	0	0.9966	NR_126108.1 Arthrographis kalraeCBS 693.77 ITS region; from TYPEmaterial	0.99	0	0.9966	Arthrographis
	Arthrographis curvata	0.99	0	0.9811	NR_132010.1 Arthrographis curvataUTHSC 11-1163 ITS region; fromTYPE material	0.9	0	0.9792
	Arthrographis arxii	0.99	0	0.9484	EU934757.1 Aureobasidium pullulansstrain UOA/HCPF 8227 isolate ISHAM-ITS_ID MITS387 18S ribosomal RNAgene, partial sequence; internaltranscribed spacer 1, 5.8S ribosomalRNA gene, and internal transcribedspacer 2, complete sequence; and28S ribosomal RNA gene, partialsequence	0.34	5e-74	0.9059
RM09154	Meyerozyma caribbica	1	0	1	NR_149348.1 Meyerozyma caribbicaCBS 9966 ITS region; from TYPEmaterial	0.96	0	0.9965	Meyerozyma
	Meyerozyma guilliermondii	1	0	1	NR_111247.1 Meyerozymaguilliermondii CBS 2030 ITS region;from TYPE material	0.94	0	0.9929
	Debaryomyces hansenii var. hansenii	1	0	1	NR_152984.1 Meyerozyma carpophilaCBS 5256 ITS region; from TYPEmaterial	0.89	0	0.9963
	Meyerozyma carpophila	1	0	1
RM09155	Rhodosporidiobolus ruineniae	0.99	0	0.9917	NR_155707.1 Rhodosporidiobolusruineniae CBS 5001 ITS region; fromTYPE material	0.97	0	0.9915	Rhodosporidiobolus ruineniae
	Agaricostilbomycetes sp. TY-228	0.98	0	0.9815	NR_077089.1 Rhodosporidiobolusfluvialis CBS 6568 ITS region; fromTYPE material	0.97	0	0.9494
	Papiliotrema flavescens	0.95	0	0.9913	NR_155729.1 Rhodosporidiobolusazoricus CBS 8949 ITS region; fromTYPE material	0.98	0	0.9462
RM09156	Rhodosporidiobolus ruineniae	0.98	0	0.9966	NR_155707.1 Rhodosporidiobolusruineniae CBS 5001 ITS region; fromTYPE material	0.98	0	0.9915	Rhodosporidiobolus ruineniae
	Papiliotrema flavescens	0.95	0	0.9913	NR_077089.1 Rhodosporidiobolusfluvialis CBS 6568 ITS region; fromTYPE material	0.98	0	0.9493
	Agaricostilbomycetes sp. TY-228	0.98	0	0.9799	NR_155729.1 Rhodosporidiobolusazoricus CBS 8949 ITS region; fromTYPE material	0.97	0	0.9474
RM09157	Rhodotorula paludigena	0.99	0	0.9983	NR_073265.1 Rhodotorula paludigenaCBS 6566 ITS region; from TYPEmaterial	0.98	0	0.995	Rhodotorula paludigena
	Sporidiobolales sp. LM273	1	0	0.9868	NR_073282.1 Rhodotorulakratochvilovae CBS 7436 ITS region;from TYPE material	0.98	0	0.9399
	Rhodotorula glutinis	0.91	0	0.9946	NR_073294.1 Rhodotorula glutinisCBS 20 ITS region; from TYPE material	0.98	0	0.9319
RM09158	Rhodotorula paludigena	1	0	1	NR_073265.1 Rhodotorula paludigenaCBS 6566 ITS region; from TYPEmaterial	0.98	0	0.9966	Rhodotorula paludigena
	Sporidiobolales sp. LM273	0.99	0	0.99	NR_073282.1 Rhodotorulakratochvilovae CBS 7436 ITS region;from TYPE material	0.98	0	0.9412
	Rhodotorula glutinis	0.92	0	0.9964	NR_073294.1 Rhodotorula glutinisCBS 20 ITS region; from TYPE material	0.98	0	0.9314
RM09159	Rhodotorula paludigena	1	0	1	NR_073265.1 Rhodotorula paludigenaCBS 6566 ITS region; from TYPEmaterial	0.98	0	0.9966	Rhodotorula paludigena
	Sporidiobolales sp. LM273	0.99	0	0.99	NR_073282.1 Rhodotorulakratochvilovae CBS 7436 ITS region;from TYPE material	0.98	0	0.9412
	Rhodotorula glutinis	0.91	0	0.9964	NR_073294.1 Rhodotorula glutinisCBS 20 ITS region; from TYPE material	0.98	0	0.9314
RM10160	Rhodotorula paludigena	1	0	0.9983	NR_073265.1 Rhodotorula paludigenaCBS 6566 ITS region; from TYPEmaterial	0.98	0	0.9949	Rhodotorula paludigena
	Sporidiobolales sp. LM273	0.99	0	0.9883	NR_073282.1 Rhodotorulakratochvilovae CBS 7436 ITS region;from TYPE material	0.98	0	0.9395
	Rhodotorula glutinis	0.92	0	0.9946	NR_073294.1 Rhodotorula glutinisCBS 20 ITS region; from TYPE material	0.98	0	0.9314
RMA163	Debaryomyces nepalensis	1	0	1	NR_130692.1 Debaryomycessubglobosus JCM 1989 ITS region;from TYPE material	1	0	0.9889	Debaryomyces
	Debaryomyces hansenii	1	0	0.9953	NR_120016.1 Debaryomyces hanseniiJCM 1990 ITS region; from TYPEmaterial	1	0	0.9873
	[Candida] psychrophila	1	0	0.9905	NR_151805.1 [Candida] psychrophilaCBS 5956 ITS region; from TYPEmaterial	0.99	0	0.9873
RMA164	Debaryomyces nepalensis	1	0	0.9967	NR_130692.1 Debaryomycessubglobosus JCM 1989 ITS region;from TYPE material	1	0	0.9869	Debaryomyces
	Debaryomyces hansenii	0.99	0	0.9967	NR_151805.1 [Candida] psychrophilaCBS 5956 ITS region; from TYPEmaterial	0.99	0	0.9884
	Debaryomyces subglobosus	1	0	0.9885	NR_120016.1 Debaryomyces hanseniiJCM 1990 ITS region; from TYPEmaterial	1	0	0.9852
RMA166	Clavispora sp. DMKU-CE01	1	0	0.9947	NR_155008.1 [Candida] suratensisCBS 10928 ITS region; from TYPEmaterial	0.92	2e-166	0.9684	[Candida] suratensis
	Saccharomycetales sp. LM653	1	0	0.9947	NR_159560.1 [Candida] thailandicaCBS 10610 ITS region; from TYPEmaterial	1	8e-115	0.8597
	[Candida] suratensis	0.92	3e-159	0.9684	NR_155007.1 [Candida]pseudointermedia CBS 6918 ITSregion; from TYPE material	1	6e-106	0.8479
RMA168.2	Microstromatales sp. 11053	0.99	7e-158	0.8313	NR_146244.1 Parajaminaeaphylloscopi CBS 14087 ITS region;from TYPE material	0.74	2e-133	0.8433	unclassified
	Parajaminaea albizii	0.99	7e-148	0.8227	NR_111215.1 Sympodiomycopsispaphiopedili CBS 7429 ITS region;from TYPE material	0.48	9e-127	0.9193
	Sympodiomycopsis paphiopedili	0.99	2e-133	0.8104	NR_153481.1 Microstroma bacarumCBS 6526 ITS region; from TYPEmaterial	0.75	9e-107	0.813
RMC171	Candida metapsilosis	0.99	0	0.9981	NR_165186.1 Candida metapsilosisCBS 10907 ITS region; from TYPEmaterial	0.99	0	0.9981	Candida metapsilosis
	Candida parapsilosis	0.99	0	0.9981	NR_130673.1 Candida parapsilosisATCC 22019 ITS region; from TYPEmaterial	0.97	0	0.9316
	Candida orthopsilosis	0.97	0	0.9981	NR_130661.1 Candida orthopsilosisATCC 96139 ITS region; from TYPEmaterial	0.9	0	0.9521
RMC173	Candida orthopsilosis	1	0	0.9901	NR_130661.1 Candida orthopsilosisATCC 96139 ITS region; from TYPEmaterial	0.91	0	0.9892	Candida orthopsilosis
					NR_165186.1 Candida metapsilosisCBS 10907 ITS region; from TYPEmaterial	1	0	0.9469
					NR_130673.1 Candida parapsilosisATCC 22019 ITS region; from TYPEmaterial	0.97	0	0.9507
RMB185	Cystobasidium minutum	0.99	0	0.9983	NR_174780.1 Cystobasidiumraffinophilum CGMCC 2.3822 ITSregion; from TYPE material	0.99	0	0.9779	Cystobasidium
	Erythrobasidium clade sp. LM202	1	0	0.9847	NR_149346.1 Cystobasidium minutumCBS 319 ITS region; from TYPEmaterial	0.94	0	0.9946
	Cystobasidium raffinophilum	0.99	0	0.9779	NR_182613.1 Erythrobasidiumprimogenitum BRIP 72389e ITS region;from TYPE material	0.98	4e-174	0.8537
GA02192	[Candida] xylanilytica	0.96	0	0.9846	NR_073356.2 Candida subhashiiUAMH 10744 ITS region; from TYPEmaterial	1	1e-139	0.8316	unclassified
	[Candida] subhashii	1	2e-132	0.8316	NR_175630.1 Spathaspora elongataNYNU 18115 ITS region; from TYPEmaterial	0.93	4e-134	0.8361
	Spathaspora sp.	1	4e-129	0.8309	NR_120016.1 Debaryomyces hanseniiJCM 1990 ITS region; from TYPEmaterial	0.78	2e-117	0.8617
GA03194	Meyerozyma caribbica	0.99	0	0.9983	NR_149348.1 Meyerozyma caribbicaCBS 9966 ITS region; from TYPEmaterial	0.95	0	0.9948	Meyerozyma
	Meyerozyma guilliermondii	0.99	0	0.9983	NR_111247.1 Meyerozymaguilliermondii CBS 2030 ITS region;from TYPE material	0.94	0	0.9912
	Debaryomyces hansenii var. hansenii	0.99	0	0.9983	NR_152984.1 Meyerozyma carpophilaCBS 5256 ITS region; from TYPEmaterial	0.89	0	0.9944
	Meyerozyma carpophila	0.99	0	0.9983
GA03201	Meyerozyma caribbica	1	0	1	NR_149348.1 Meyerozyma caribbicaCBS 9966 ITS region; from TYPEmaterial	0.95	0	0.9965	Meyerozyma
	Meyerozyma guilliermondii	0.99	0	1	NR_111247.1 Meyerozymaguilliermondii CBS 2030 ITS region;from TYPE material	0.93	0	0.9929
	Debaryomyces hansenii var. hansenii	0.99	0	1	NR_152984.1 Meyerozyma carpophilaCBS 5256 ITS region; from TYPEmaterial	0.88	0	0.9963
	Meyerozyma carpophila	0.99	0	1
GA03202	Meyerozyma caribbica	1	0	1	NR_149348.1 Meyerozyma caribbicaCBS 9966 ITS region; from TYPEmaterial	0.95	0	0.9966	Meyerozyma
	Meyerozyma guilliermondii	1	0	1	NR_111247.1 Meyerozymaguilliermondii CBS 2030 ITS region;from TYPE material	0.92	0	0.9929
	Debaryomyces hansenii var. hansenii	1	0	1	NR_152984.1 Meyerozyma carpophilaCBS 5256 ITS region; from TYPEmaterial	0.88	0	0.9963
	Meyerozyma carpophila	1	0	1
GA03207	Meyerozyma caribbica	1	0	1	NR_149348.1 Meyerozyma caribbicaCBS 9966 ITS region; from TYPEmaterial	0.95	0	0.9965	Meyerozyma
	Meyerozyma guilliermondii	1	0	1	NR_111247.1 Meyerozymaguilliermondii CBS 2030 ITS region;from TYPE material	0.93	0	0.9929
	Debaryomyces hansenii var. hansenii	1	0	1	NR_152984.1 Meyerozyma carpophilaCBS 5256 ITS region; from TYPEmaterial	0.88	0	0.9963
	Meyerozyma carpophila	1	0	1
GA03208	Meyerozyma caribbica	1	0	1	NR_149348.1 Meyerozyma caribbicaCBS 9966 ITS region; from TYPEmaterial	0.95	0	0.9965	Meyerozyma
	Meyerozyma guilliermondii	1	0	1	NR_111247.1 Meyerozymaguilliermondii CBS 2030 ITS region;from TYPE material	0.93	0	0.9929
	Debaryomyces hansenii var. hansenii	1	0	1	NR_152984.1 Meyerozyma carpophilaCBS 5256 ITS region; from TYPEmaterial	0.89	0	0.9963
	Meyerozyma carpophila	1	0	1
GA03209	Meyerozyma caribbica	1	0	1	NR_149348.1 Meyerozyma caribbicaCBS 9966 ITS region; from TYPEmaterial	0.95	0	0.9966	Meyerozyma
	Meyerozyma guilliermondii	1	0	1	NR_111247.1 Meyerozymaguilliermondii CBS 2030 ITS region;from TYPE material	0.92	0	0.9929
	Meyerozyma carpophila	1	0	1	NR_152984.1 Meyerozyma carpophilaCBS 5256 ITS region; from TYPEmaterial	0.87	0	0.9963
	Debaryomyces hansenii var. hansenii	0.99	0	1
GA03210	Meyerozyma caribbica	1	0	0.9983	NR_149348.1 Meyerozyma caribbicaCBS 9966 ITS region; from TYPEmaterial	0.94	0	0.9983	Meyerozyma
	Meyerozyma guilliermondii	1	0	0.9983	NR_111247.1 Meyerozymaguilliermondii CBS 2030 ITS region;from TYPE material	0.93	0	0.9912
	Debaryomyces hansenii var. hansenii	1	0	0.9983	NR_152984.1 Meyerozyma carpophilaCBS 5256 ITS region; from TYPEmaterial	0.88	0	0.9944
	Meyerozyma carpophila	1	0	0.9983
GA03212	Meyerozyma caribbica	1	0	0.9983	NR_149348.1 Meyerozyma caribbicaCBS 9966 ITS region; from TYPEmaterial	0.94	0	0.9983	Meyerozyma
	Meyerozyma guilliermondii	1	0	0.9983	NR_111247.1 Meyerozymaguilliermondii CBS 2030 ITS region;from TYPE material	0.93	0	0.9912
	Debaryomyces hansenii var. hansenii	1	0	0.9983	NR_152984.1 Meyerozyma carpophilaCBS 5256 ITS region; from TYPEmaterial	0.88	0	0.9944
	Meyerozyma carpophila	1	0	0.9983
GA03213	Meyerozyma caribbica	1	0	1	NR_149348.1 Meyerozyma caribbicaCBS 9966 ITS region; from TYPEmaterial	0.95	0	0.9965	Meyerozyma
	Meyerozyma guilliermondii	0.99	0	1	NR_111247.1 Meyerozymaguilliermondii CBS 2030 ITS region;from TYPE material	0.93	0	0.9929
	Debaryomyces hansenii var. hansenii	0.99	0	1	NR_152984.1 Meyerozyma carpophilaCBS 5256 ITS region; from TYPEmaterial	0.88	0	0.9963
	Meyerozyma carpophila	0.99	0	1
GA03222	Meyerozyma caribbica	1	0	0.9967	NR_149348.1 Meyerozyma caribbicaCBS 9966 ITS region; from TYPEmaterial	0.95	0	0.9931	Meyerozyma
	Meyerozyma guilliermondii	1	0	0.9967	NR_111247.1 Meyerozymaguilliermondii CBS 2030 ITS region;from TYPE material	0.93	0	0.9894
	Debaryomyces hansenii var. hansenii	1	0	0.9967	NR_152984.1 Meyerozyma carpophilaCBS 5256 ITS region; from TYPEmaterial	0.88	0	0.9926
	Meyerozyma carpophila	1	0	0.9967
GA03223	Meyerozyma caribbica	1	0	0.9983	NR_149348.1 Meyerozyma caribbicaCBS 9966 ITS region; from TYPEmaterial	0.94	0	0.9983	Meyerozyma
	Meyerozyma guilliermondii	1	0	0.9983	NR_111247.1 Meyerozymaguilliermondii CBS 2030 ITS region;from TYPE material	0.93	0	0.9912
	Debaryomyces hansenii var. hansenii	1	0	0.9983	NR_152984.1 Meyerozyma carpophilaCBS 5256 ITS region; from TYPEmaterial	0.88	0	0.9944
	Meyerozyma carpophila	1	0	0.9983
GA04234	Cryptococcus sp. (in: basidiomycete fungi)	1	0	0.9962	NR_073218.1 Saitozyma flava CBS331 ITS region; from TYPE material	0.97	0	0.9902	Saitozyma flava
	Saitozyma flava	1	0	0.9962	NR_144774.1 Saitozyma paraflavaCBS 10100 ITS region; from TYPEmaterial	0.92	0	0.949
					NR_130670.1 Papiliotrema laurentiiATCC 18803 ITS region; from TYPEmaterial	0.97	2e-121	0.8192
GA04237	Rhodosporidiobolus ruineniae	1	0	0.9884	NR_155707.1 Rhodosporidiobolusruineniae CBS 5001 ITS region; fromTYPE material	0.98	0	0.9882	Rhodosporidiobolus ruineniae
	Agaricostilbomycetes sp. TY-228	0.98	0	0.9767	NR_077089.1 Rhodosporidiobolusfluvialis CBS 6568 ITS region; fromTYPE material	0.98	0	0.9463
	Papiliotrema flavescens	0.95	0	0.9878	NR_155729.1 Rhodosporidiobolusazoricus CBS 8949 ITS region; fromTYPE material	0.97	0	0.9429
GA04238	Kalmanozyma sp.	0.98	0	0.9776	NR_155686.1 Pseudozyma thailandicaCBS 10006 ITS region; from TYPEmaterial	0.95	0	0.9015	Pseudozyma
	Pseudozyma sp. DMST 17135	0.9	0	0.9928	NR_154065.1 Kalmanozymabrasiliensis CBS 13268 ITS region;from TYPE material	0.98	0	0.8559
	Ustilago sphaerogena	0.95	0	0.9115	NR_154094.1 Kalmanozymafusiformata CBS 6951 ITS region; fromTYPE material	0.89	0	0.8748
GA04239	Cryptococcus sp. DMKU-SP423	0.99	0	0.9888	NR_158801.1 Papiliotrema aspenensisFMR 11719 ITS region; from TYPEmaterial	0.88	0	0.9895	Papiliotrema aspenensis
	Papiliotrema aspenensis	0.94	0	0.992	NR_130670.1 Papiliotrema laurentiiATCC 18803 ITS region; from TYPEmaterial	0.97	0	0.9373
	Metschnikowia sp. JSKim-2014	0.93	0	0.988	NR_144816.1 Papiliotremamangalensis CBS 10870 ITS region;from TYPE material	1	0	0.9013
GA05241	Candida tropicalis	0.99	0	0.9371	NR_111250.1 Candida tropicalis CBS94 ITS region; from TYPE material	0.93	0	0.9352	Candida
	Spathaspora sp.	0.99	0	0.9369	NR_125332.1 Candida albicans CBS562 ITS region; from TYPE material	0.92	2e-97	0.8012
					NR_111593.1 Lodderomyceselongisporus ATCC 11503 ITS region;from TYPE material	0.77	3e-86	0.8109
GA06243	Rhodotorula paludigena	1	0	1	NR_073265.1 Rhodotorula paludigenaCBS 6566 ITS region; from TYPEmaterial	0.98	0	0.9966	Rhodotorula paludigena
	Sporidiobolales sp. LM273	1	0	0.9884	NR_073282.1 Rhodotorulakratochvilovae CBS 7436 ITS region;from TYPE material	0.98	0	0.9415
	Rhodotorula glutinis	0.91	0	0.9964	NR_073294.1 Rhodotorula glutinisCBS 20 ITS region; from TYPE material	0.98	0	0.9318
GA06247	Rhodotorula paludigena	1	0	0.9967	NR_073265.1 Rhodotorula paludigenaCBS 6566 ITS region; from TYPEmaterial	0.98	0	0.995	Rhodotorula paludigena
	Sporidiobolales sp. LM273	1	0	0.9853	NR_073282.1 Rhodotorulakratochvilovae CBS 7436 ITS region;from TYPE material	0.98	0	0.9404
	Rhodotorula glutinis	0.9	0	0.9946	NR_073294.1 Rhodotorula glutinisCBS 20 ITS region; from TYPE material	0.98	0	0.9308
GA06250	Anthracocystis heteropogonicola	0.99	0	0.9945	NR_159606.1 Anthracocystisheteropogonicola CBS 312.66 ITSregion; from TYPE material	0.99	0	0.9945	Anthracocystis heteropogonicola
	Sporisorium scitamineum	0.95	0	0.977	NR_131995.1 Anthracocystishwangensis M 0056607 ITS region;from TYPE material	0.97	0	0.958
	Anthracocystis sp. ML-2015	0.97	0	0.9649	NR_131991.1 Anthracocystisthemedae-arguentis M Ust.exs.855 ITSregion; from TYPE material	0.95	0	0.963
	Anthracocystis hwangensis	0.97	0	0.958
GA06251	Kwoniella heveanensis	1	0	0.9813	NR_073210.1 Kwoniella heveanensisCBS 569 ITS region; from TYPEmaterial	0.98	0	0.974	Kwoniella heveanensis
	Cryptococcus sp. CBS 6097	0.9	0	0.9663	NR_073257.1 Kwoniella dendrophilaCBS 6074 ITS region; from TYPEmaterial	0.98	0	0.891
	Kwoniella shandongensis	0.88	0	0.9637	NR_156242.1 Kwoniellashandongensis CBS 12478 ITS region;from TYPE material	0.98	3e-171	0.8586
GA06252	Moesziomyces antarcticus	0.99	0	0.9987	NR_155406.1 Moesziomycesantarcticus CBS 5955 ITS region; fromTYPE material	0.96	0	0.996	Moesziomyces antarcticus
	Pseudozyma sp.	0.99	0	0.9987	NR_130693.1 Moesziomycesparantarcticus JCM 11752 ITS region;from TYPE material	0.99	0	0.9389
	Ustilago esculenta	0.98	0	0.9987	NR_155995.1 Ustilago shanxiensisCBS 10075 ITS region; from TYPEmaterial	0.99	0	0.8559
GA07253	Pseudozyma sp. DMST 17137	0.94	0	0.9903	NR_132053.1 Ustilago nunavuticaDAOM 91211 ITS region; from TYPEmaterial	0.94	0	0.9122	Ustilago sp.
	Ustilago sp. 5 MS-2015	0.78	0	0.9933	NR_155995.1 Ustilago shanxiensisCBS 10075 ITS region; from TYPEmaterial	0.94	0	0.953
	Ustilago striiformis	0.99	0	0.9165	NR_155686.1 Pseudozyma thailandicaCBS 10006 ITS region; from TYPEmaterial	0.99	0	0.8801
	Ustilago cynodontis	0.99	0	0.9141
GA07254	Candida parapsilosis	1	0	0.9981	NR_130673.1 Candida parapsilosisATCC 22019 ITS region; from TYPEmaterial	0.97	0	0.998	Candida parapsilosis
	Yamadazyma tenuis	1	0	0.9981	NR_165186.1 Candida metapsilosisCBS 10907 ITS region; from TYPEmaterial	1	0	0.9328
					NR_130661.1 Candida orthopsilosisATCC 96139 ITS region; from TYPEmaterial	0.9	0	0.9557
GA08256	Candida parapsilosis	0.99	0	0.9942	NR_130673.1 Candida parapsilosisATCC 22019 ITS region; from TYPEmaterial	0.98	0	0.9941	Candida parapsilosis
	Yamadazyma tenuis	0.99	0	0.9942	NR_165186.1 Candida metapsilosisCBS 10907 ITS region; from TYPEmaterial	0.99	0	0.9288
					NR_130661.1 Candida orthopsilosisATCC 96139 ITS region; from TYPEmaterial	0.9	0	0.9515
GA09265	Anthracocystis heteropogonicola	1	0	0.9972	NR_159606.1 Anthracocystisheteropogonicola CBS 312.66 ITSregion; from TYPE material	1	0	0.9972	Anthracocystis heteropogonicola
	Sporisorium scitamineum	0.95	0	0.9798	NR_131995.1 Anthracocystishwangensis M 0056607 ITS region;from TYPE material	0.97	0	0.961
	Anthracocystis hwangensis	0.97	0	0.961	NR_131991.1 Anthracocystisthemedae-arguentis M Ust.exs.855 ITSregion; from TYPE material	0.96	0	0.966
	Anthracocystis themedae-arguentis	0.96	0	0.966
GAA281	uncultured Cryptococcus	1	0	0.9703	NR_130670.1 Papiliotrema laurentiiATCC 18803 ITS region; from TYPEmaterial	0.97	0	0.9621	Papiliotrema
	Papiliotrema laurentii	1	0	0.9685	NR_144816.1 Papiliotremamangalensis CBS 10870 ITS region;from TYPE material	1	0	0.9018
	Tremellales sp. LM510	1	0	0.9592	NR_158801.1 Papiliotrema aspenensisFMR 11719 ITS region; from TYPEmaterial	0.88	0	0.9292
GAA283	Rhodotorula paludigena	1	0	1	NR_073265.1 Rhodotorula paludigenaCBS 6566 ITS region; from TYPEmaterial	0.98	0	0.9966	Rhodotorula paludigena
	Sporidiobolales sp. LM273	1	0	0.9884	NR_073282.1 Rhodotorulakratochvilovae CBS 7436 ITS region;from TYPE material	0.98	0	0.9415
	Rhodosporidiobolus sp.	0.93	0	1	NR_073294.1 Rhodotorula glutinisCBS 20 ITS region; from TYPE material	0.98	0	0.9318
GAA284	uncultured Cryptococcus	1	0	0.9742	NR_130670.1 Papiliotrema laurentiiATCC 18803 ITS region; from TYPEmaterial	0.97	0	0.9655	Papiliotrema
	Papiliotrema laurentii	1	0	0.9722	NR_144816.1 Papiliotremamangalensis CBS 10870 ITS region;from TYPE material	1	0	0.901
	Tremellales sp. LM510	1	0	0.9663	NR_158801.1 Papiliotrema aspenensisFMR 11719 ITS region; from TYPEmaterial	0.88	0	0.9308
GAA285	unculturedCryptococcus	0.99	0	0.9759	NR_130670.1 Papiliotrema laurentiiATCC 18803 ITS region; from TYPEmaterial	0.97	0	0.9671	Papiliotrema
	Papiliotremalaurentii	0.99	0	0.9739	NR_144816.1 Papiliotremamangalensis CBS 10870 ITS region;from TYPE material	0.99	0	0.9018
	Tremellales sp.LM457	0.99	0	0.9679	NR_158801.1 Papiliotrema aspenensisFMR 11719 ITS region; from TYPEmaterial	0.88	0	0.9321
GAA286	unculturedCryptococcus	1	0	0.9739	NR_130670.1 Papiliotrema laurentiiATCC 18803 ITS region; from TYPEmaterial	0.97	0	0.9657	Papiliotrema
	Papiliotremalaurentii	0.99	0	0.972	NR_144816.1 Papiliotremamangalensis CBS 10870 ITS region;from TYPE material	1	0	0.9049
	Tremellales sp.LM510	1	0	0.9627	NR_158801.1 Papiliotrema aspenensisFMR 11719 ITS region; from TYPEmaterial	0.88	0	0.9329
GAA287	unculturedCryptococcus	1	0	0.9742	NR_130670.1 Papiliotrema laurentiiATCC 18803 ITS region; from TYPEmaterial	0.97	0	0.9654	Papiliotrema
	Papiliotremalaurentii	0.99	0	0.9721	NR_144816.1 Papiliotremamangalensis CBS 10870 ITS region;from TYPE material	1	0	0.9008
	Papiliotremalaurentii	0.98	0	0.9717	NR_158801.1 Papiliotrema aspenensisFMR 11719 ITS region; from TYPEmaterial	0.88	0	0.9306
GAA288	unculturedCryptococcus	1	0	0.9725	NR_130670.1 Papiliotrema laurentiiATCC 18803 ITS region; from TYPEmaterial	0.97	0	0.9639	Papiliotrema
	Papiliotremalaurentii	1	0	0.9706	NR_144816.1 Papiliotremamangalensis CBS 10870 ITS region;from TYPE material	1	0	0.9002
	Papiliotremalaurentii	0.99	0	0.9705	NR_158801.1 Papiliotrema aspenensisFMR 11719 ITS region; from TYPEmaterial	0.88	0	0.9295
GAA289	unculturedCryptococcus	1	0	0.9741	NR_130670.1 Papiliotrema laurentiiATCC 18803 ITS region; from TYPEmaterial	0.97	0	0.9653	Papiliotrema
	Papiliotremalaurentii	0.99	0	0.972	NR_144816.1 Papiliotremamangalensis CBS 10870 ITS region;from TYPE material	1	0	0.9004
	Papiliotremalaurentii	0.98	0	0.9715	NR_158801.1 Papiliotrema aspenensisFMR 11719 ITS region; from TYPEmaterial	0.88	0	0.9303
GAA290	unculturedCryptococcus	1	0	0.968	NR_130670.1 Papiliotrema laurentiiATCC 18803 ITS region; from TYPEmaterial	0.97	0	0.9591	Papiliotrema
	Papiliotremalaurentii	1	0	0.966	NR_158801.1 Papiliotrema aspenensisFMR 11719 ITS region; from TYPEmaterial	0.88	0	0.9278
	Papiliotremalaurentii	0.99	0	0.9659	NR_144816.1 Papiliotremamangalensis CBS 10870 ITS region;from TYPE material	1	0	0.8943
GAA291	unculturedCryptococcus	0.99	0	0.9763	NR_130670.1 Papiliotrema laurentiiATCC 18803 ITS region; from TYPEmaterial	0.97	0	0.9677	Papiliotrema
	Papiliotremalaurentii	0.99	0	0.9743	NR_144816.1 Papiliotremamangalensis CBS 10870 ITS region;from TYPE material	0.99	0	0.9035
	Papiliotremalaurentii	0.97	0	0.9739	NR_158801.1 Papiliotrema aspenensisFMR 11719 ITS region; from TYPEmaterial	0.87	0	0.9335
GAA292	unculturedCryptococcus	1	0	0.9762	NR_130670.1 Papiliotrema laurentiiATCC 18803 ITS region; from TYPEmaterial	0.97	0	0.9676	Papiliotrema
	Papiliotremalaurentii	0.99	0	0.9742	NR_144816.1 Papiliotremamangalensis CBS 10870 ITS region;from TYPE material	1	0	0.9031
	Papiliotremalaurentii	0.98	0	0.9738	NR_158801.1 Papiliotrema aspenensisFMR 11719 ITS region; from TYPEmaterial	0.88	0	0.9332
GAA293	unculturedCryptococcus	0.99	0	0.9725	NR_130670.1 Papiliotrema laurentiiATCC 18803 ITS region; from TYPEmaterial	0.97	0	0.9639	Papiliotrema
	Papiliotremalaurentii	0.99	0	0.9706	NR_144816.1 Papiliotremamangalensis CBS 10870 ITS region;from TYPE material	0.99	0	0.9002
	Papiliotremalaurentii	0.99	0	0.9705	NR_158801.1 Papiliotrema aspenensisFMR 11719 ITS region; from TYPEmaterial	0.88	0	0.9295
GAB295	Tremellales sp.LM195	1	0	0.9921	NR_144816.1 Papiliotremamangalensis CBS 10870 ITS region;from TYPE material	1	0	0.9784	Papiliotrema
	Bullera aff. pseudoalba IMUFRJ 51951	0.98	0	0.994	NR_073231.1 Papiliotrema pseudoalbaCBS 7227 ITS region; from TYPEmaterial	0.97	0	0.9759
	Papiliotrema cf. pseudoalba ATT064	0.97	0	0.9899	NR_130670.1 Papiliotrema laurentiiATCC 18803 ITS region; from TYPEmaterial	0.97	0	0.8982
	Papiliotrema mangalensis	1	0	0.9804
GAD298	Kwoniella heveanensis	0.99	0	0.9949	NR_073210.1 Kwoniella heveanensisCBS 569 ITS region; from TYPEmaterial	0.97	0	0.9878	Kwoniella heveanensis
	Cryptococcus sp. CBS 6097	0.9	0	0.9793	NR_073257.1 Kwoniella dendrophilaCBS 6074 ITS region; from TYPEmaterial	0.97	0	0.9005
	Kwoniella dendrophila	0.99	0	0.904	NR_156242.1 Kwoniellashandongensis CBS 12478 ITS region;from TYPE material	0.97	0	0.8718
GAE299	Kwoniellaheveanensis	1	0	0.9948	NR_073210.1 Kwoniella heveanensisCBS 569 ITS region; from TYPEmaterial	0.98	0	0.9878	Kwoniella heveanensis
	Cryptococcus sp.CBS 6097	0.91	0	0.9793	NR_073257.1 Kwoniella dendrophilaCBS 6074 ITS region; from TYPEmaterial	0.98	0	0.9
	Kwoniellashandongensis	0.89	0	0.9768	NR_156242.1 Kwoniellashandongensis CBS 12478 ITS region;from TYPE material	0.98	0	0.8711
GA10301	Meyerozyma caribbica	1	0	0.9967	NR_149348.1 Meyerozyma caribbicaCBS 9966 ITS region; from TYPEmaterial	0.94	0	0.9965	Meyerozyma
	Meyerozyma guilliermondii	1	0	0.9967	NR_111247.1 Meyerozymaguilliermondii CBS 2030 ITS region;from TYPE material	0.93	0	0.9894
	Debaryomyces hansenii var. hansenii	1	0	0.9967	NR_152984.1 Meyerozyma carpophilaCBS 5256 ITS region; from TYPEmaterial	0.88	0	0.9926
	Meyerozyma carpophila	1	0	0.9967
GA02313	Meyerozymacaribbica	0.99	0	0.9983	NR_149348.1 Meyerozyma caribbicaCBS 9966 ITS region; from TYPEmaterial	0.95	0	0.9948	Meyerozyma
	Meyerozymaguilliermondii	0.99	0	0.9983	NR_111247.1 Meyerozymaguilliermondii CBS 2030 ITS region;from TYPE material	0.93	0	0.9912
	Debaryomyceshansenii var.hansenii	0.99	0	0.9983	NR_152984.1 Meyerozyma carpophilaCBS 5256 ITS region; from TYPEmaterial	0.88	0	0.9944
	Meyerozymacarpophila	0.99	0	0.9983
TB03341	Ustilago sp.	0.93	0	0.9943	NR_132053.1 Ustilago nunavuticaDAOM 91211 ITS region; from TYPEmaterial	0.95	0	0.9044	Ustilago
	Pseudozyma sp. DMST 17137	0.94	0	0.9888	NR_155995.1 Ustilago shanxiensisCBS 10075 ITS region; from TYPEmaterial	0.94	0	0.9493
					NR_155686.1 Pseudozyma thailandicaCBS 10006 ITS region; from TYPEmaterial	1	0	0.8714
TB03343	Meyerozyma carpophila	1	0	0.9967	NR_149348.1 Meyerozyma caribbicaCBS 9966 ITS region; from TYPEmaterial	0.95	0	0.9914	Meyerozyma
	Meyerozyma guilliermondii	1	0	0.9967	NR_111247.1 Meyerozymaguilliermondii CBS 2030 ITS region;from TYPE material	0.93	0	0.9877
	Meyerozyma caribbica	1	0	0.9967	NR_152984.1 Meyerozyma carpophilaCBS 5256 ITS region; from TYPEmaterial	0.88	0	0.9944
TB04346	Lodderomyces elongisporus	0.99	0	0.957	NR_111593.1 Lodderomyceselongisporus ATCC 11503 ITS region;from TYPE material	0.98	0	0.9329	Lodderomyces elongisporus
	Candida parapsilosis	0.99	0	0.9316	NR_165186.1 Candida metapsilosisCBS 10907 ITS region; from TYPEmaterial	0.85	2e-101	0.8239
					NR_130673.1 Candida parapsilosisATCC 22019 ITS region; from TYPEmaterial	0.84	1e-98	0.8249
TB05347	[Rhodotorula] nothofagi	0.98	0	0.9965	NR_073292.1 [Rhodotorula] nothofagiCBS 8166 ITS region; from TYPEmaterial	0.98	0	0.993	Rhodotorula
	Curvibasidium pallidicorallinum	0.99	0	0.9913	NR_111077.1 Curvibasidiumcygneicollum CBS 4551 ITS region;from synonym TYPE material	0.98	0	0.9842
	Curvibasidium cygneicollum	1	0	0.9835	NR_154743.1 [Rhodotorula]futronensis JCM 9029 ITS region; fromTYPE material	0.96	0	0.982
TB05349	[Rhodotorula]nothofagi	1	0	0.9917	NR_073292.1 [Rhodotorula] nothofagiCBS 8166 ITS region; from TYPEmaterial	0.98	0	0.9916	Rhodotorula
	Curvibasidiumpallidicorallinum	1	0	0.9901	NR_111077.1 Curvibasidiumcygneicollum CBS 4551 ITS region;from synonym TYPE material	0.98	0	0.9833
	Rhodotorula sp.	1	0	0.9885	NR_154743.1 [Rhodotorula]futronensis JCM 9029 ITS region; fromTYPE material	0.92	0	0.9804
TB05352	[Rhodotorula]nothofagi	1	0	0.9885	NR_073292.1 [Rhodotorula] nothofagiCBS 8166 ITS region; from TYPEmaterial	0.98	0	0.9883	Rhodotorula
	Curvibasidiumpallidicorallinum	1	0	0.9868	NR_111077.1 Curvibasidiumcygneicollum CBS 4551 ITS region;from synonym TYPE material	0.98	0	0.9799
	Curvibasidiumcygneicollum	1	0	0.9802	NR_154743.1 [Rhodotorula]futronensis JCM 9029 ITS region; fromTYPE material	0.92	0	0.9786
TB07353	Debaryomyces nepalensis	0.99	0	0.9937	NR_151805.1 [Candida] psychrophilaCBS 5956 ITS region; from TYPEmaterial	0.99	0	0.9826	Debaryomyces
	Debaryomyces hansenii	0.99	0	0.9889	NR_130692.1 Debaryomycessubglobosus JCM 1989 ITS region;from TYPE material	0.99	0	0.9826
	[Candida] psychrophila	0.99	0	0.9842	NR_120016.1 Debaryomyces hanseniiJCM 1990 ITS region; from TYPEmaterial	0.99	0	0.981
TB10377.1	Pseudozyma sp.	0.99	0	0.9987	NR_155406.1 Moesziomycesantarcticus CBS 5955 ITS region; fromTYPE material	0.97	0	0.9946	Moesziomyces antarcticus
	Moesziomyces antarcticus	0.99	0	0.9987	NR_130693.1 Moesziomycesparantarcticus JCM 11752 ITS region;from TYPE material	0.99	0	0.9371
	Ustilago esculenta	0.99	0	0.9974	NR_155995.1 Ustilago shanxiensisCBS 10075 ITS region; from TYPEmaterial	0.99	0	0.8536
TB10377.2	Pseudozyma sp.	0.99	0	1	NR_155406.1 Moesziomycesantarcticus CBS 5955 ITS region; fromTYPE material	0.96	0	0.996	Moesziomyces antarcticus
	Moesziomycesantarcticus	0.99	0	1	NR_130693.1 Moesziomycesparantarcticus JCM 11752 ITS region;from TYPE material	0.99	0	0.9383
	Ustilago esculenta	0.98	0	0.996	NR_155995.1 Ustilago shanxiensisCBS 10075 ITS region; from TYPEmaterial	0.99	0	0.8546
TB10380	Kalmanozyma sp.	0.99	0	0.9986	NR_155406.1 Moesziomycesantarcticus CBS 5955 ITS region; fromTYPE material	0.97	0	0.996	Moesziomyces antarcticus
	Pseudozyma sp.	0.95	0	0.9986	NR_130693.1 Moesziomycesparantarcticus JCM 11752 ITS region;from TYPE material	1	0	0.9378
	Ustilago davisii	0.98	0	0.927	NR_155995.1 Ustilago shanxiensisCBS 10075 ITS region; from TYPEmaterial	1	0	0.8535
TB10382	Kalmanozyma sp.	0.99	0	0.9986	NR_155686.1 Pseudozyma thailandicaCBS 10006 ITS region; from TYPEmaterial	0.99	0	0.9113	Pseudozyma sp.
	Pseudozyma sp.	0.95	0	0.9986	NR_154094.1 Kalmanozymafusiformata CBS 6951 ITS region; fromTYPE material	0.88	0	0.8932
	Ustilago davisii	0.98	0	0.927	NR_154065.1 Kalmanozymabrasiliensis CBS 13268 ITS region;from TYPE material	0.99	0	0.8678
TB03390	Rhodotorula paludigena	0.99	0	0.9983	NR_073265.1 Rhodotorula paludigenaCBS 6566 ITS region; from TYPEmaterial	0.97	0	0.9966	Rhodotorula paludigena
	Sporidiobolales sp. LM273	1	0	0.9869	NR_073282.1 Rhodotorulakratochvilovae CBS 7436 ITS region;from TYPE material	0.97	0	0.9414
	Rhodotorula glutinis	0.89	0	1	NR_073294.1 Rhodotorula glutinisCBS 20 ITS region; from TYPE material	0.97	0	0.9317
CT04442	Pseudozyma sp.	0.91	0	0.9945	NR_130693.1 Moesziomycesparantarcticus JCM 11752 ITS region;from TYPE material	0.99	0	0.9623	Moesziomyces
	Moesziomyces parantarcticus	0.99	0	0.9623	NR_155406.1 Moesziomycesantarcticus CBS 5955 ITS region; fromTYPE material	0.96	0	0.9404
	Moesziomyces penicillariae	0.97	0	0.9653	NR_155995.1 Ustilago shanxiensisCBS 10075 ITS region; from TYPEmaterial	0.97	0	0.8631
CT04443	Candida albicans	0.5	5e-166	0.872	NR_125332.1 Candida albicans CBS562 ITS region; from TYPE material	0.45	6e-160	0.876	unclassified
	[Candida] sp. (uncertain placement)	0.5	1e-162	0.8684	NR_119386.1 Candida dubliniensisCBS 7987 ITS region; from TYPEmaterial	0.39	4e-107	0.8353
					NR_111250.1 Candida tropicalis CBS94 ITS region; from TYPE material	0.32	7e-85	0.8291
CT04444	Candida albicans	1	0	0.9942	NR_125332.1 Candida albicans CBS562 ITS region; from TYPE material	0.96	0	0.9919	Candida albicans
	[Candida] sp.(uncertainplacement)	1	0	0.9922	NR_119386.1 Candida dubliniensisCBS 7987 ITS region; from TYPEmaterial	0.96	0	0.915
					NR_111250.1 Candida tropicalis CBS94 ITS region; from TYPE material	0.97	1e-138	0.846
CT04446	Pseudozyma hubeiensis	0.98	0	0.9987	NR_137546.1 Pseudozyma hubeiensisCGMCC 2.2493 ITS region; from TYPEmaterial	0.91	0	0.9727	Pseudozyma hubeiensis
	uncultured Ustilaginaceae	0.97	0	0.9878	NR_154065.1 Kalmanozymabrasiliensis CBS 13268 ITS region;from TYPE material	1	0	0.8867
					NR_154094.1 Kalmanozymafusiformata CBS 6951 ITS region; fromTYPE material	0.95	0	0.8968
CT04450	Pseudozyma sp.	0.93	0	0.9959	NR_130693.1 Moesziomycesparantarcticus JCM 11752 ITS region;from TYPE material	1	0	0.9654	Moesziomyces
	Moesziomyces penicillariae	0.99	0	0.9678	NR_155406.1 Moesziomycesantarcticus CBS 5955 ITS region; fromTYPE material	0.96	0	0.9404
	Moesziomyces parantarcticus	1	0	0.9654	NR_155995.1 Ustilago shanxiensisCBS 10075 ITS region; from TYPEmaterial	0.99	0	0.8652
CT04451	Pseudozyma sp.	0.94	0	0.9986	NR_130693.1 Moesziomycesparantarcticus JCM 11752 ITS region;from TYPE material	0.99	0	0.9665	Moesziomyces
	Moesziomyces penicillariae	0.99	0	0.9691	NR_155406.1 Moesziomycesantarcticus CBS 5955 ITS region; fromTYPE material	0.96	0	0.943
	Moesziomyces parantarcticus	0.99	0	0.9665	NR_155995.1 Ustilago shanxiensisCBS 10075 ITS region; from TYPEmaterial	0.99	0	0.8662
CT04452	Pseudozyma sp.	0.93	0	0.9986	NR_130693.1 Moesziomycesparantarcticus JCM 11752 ITS region;from TYPE material	0.99	0	0.9665	Moesziomyces
	Moesziomycespenicillariae	0.99	0	0.9691	NR_155406.1 Moesziomycesantarcticus CBS 5955 ITS region; fromTYPE material	0.96	0	0.943
	Moesziomycesparantarcticus	1	0	0.9667	NR_155995.1 Ustilago shanxiensisCBS 10075 ITS region; from TYPEmaterial	0.99	0	0.8662
CT04453	Candida albicans	1	0	0.9703	NR_125332.1 Candida albicans CBS562 ITS region; from TYPE material	0.92	0	0.9737	Candida albicans
	[Candida] sp.(uncertainplacement)	1	0	0.9684	NR_119386.1 Candida dubliniensisCBS 7987 ITS region; from TYPEmaterial	0.91	0	0.897
					NR_111250.1 Candida tropicalis CBS94 ITS region; from TYPE material	0.93	7e-127	0.832
					NR_111593.1 Lodderomyceselongisporus ATCC 11503 ITS region;from TYPE material	0.84	6e-103	0.8205
CT04454	Candida albicans	1	0	0.9607	NR_125332.1 Candida albicans CBS562 ITS region; from TYPE material	0.95	0	0.957	Candida
	[Candida] sp.(uncertainplacement)	1	0	0.9547	NR_119386.1 Candida dubliniensisCBS 7987 ITS region; from TYPEmaterial	0.84	3e-160	0.9115
					NR_111250.1 Candida tropicalis CBS94 ITS region; from TYPE material	0.75	3e-115	0.8699
CT04455	[Candida] sp.(uncertainplacement)	1	0	0.9964	NR_125332.1 Candida albicans CBS562 ITS region; from TYPE material	0.9	0	1	Candida albicans
	Candida albicans	1	0	0.9964	NR_119386.1 Candida dubliniensisCBS 7987 ITS region; from TYPEmaterial	0.91	0	0.9219
					NR_111250.1 Candida tropicalis CBS94 ITS region; from TYPE material	0.91	7e-142	0.8499
CT04457	[Candida] sp.(uncertainplacement)	1	0	0.9982	NR_125332.1 Candida albicans CBS562 ITS region; from TYPE material	0.91	0	1	Candida albicans
	Candida albicans	1	0	0.9982	NR_119386.1 Candida dubliniensisCBS 7987 ITS region; from TYPEmaterial	0.91	0	0.9196
					NR_111250.1 Candida tropicalis CBS94 ITS region; from TYPE material	0.92	7e-142	0.8499
CT04458	Candida albicans	1	0	0.9963	NR_125332.1 Candida albicans CBS562 ITS region; from TYPE material	0.92	0	0.996	Candida albicans
	[Candida] sp.(uncertainplacement)	1	0	0.9944	NR_119386.1 Candida dubliniensisCBS 7987 ITS region; from TYPEmaterial	0.92	0	0.9191
					NR_111250.1 Candida tropicalis CBS94 ITS region; from TYPE material	0.93	7e-142	0.8499
CT04459	Candida albicans	1	0	0.9927	NR_125332.1 Candida albicans CBS562 ITS region; from TYPE material	0.89	0	0.998	Candida albicans
	[Candida] sp.(uncertainplacement)	1	0	0.9909	NR_119386.1 Candida dubliniensisCBS 7987 ITS region; from TYPEmaterial	0.9	0	0.9217
					NR_111250.1 Candida tropicalis CBS94 ITS region; from TYPE material	0.91	1e-143	0.8519
CT04460	Candida albicans	0.99	0	0.9926	NR_125332.1 Candida albicans CBS562 ITS region; from TYPE material	0.91	0	1	Candida albicans
	[Candida] sp.(uncertainplacement)	1	0	0.9908	NR_119386.1 Candida dubliniensisCBS 7987 ITS region; from TYPEmaterial	0.92	0	0.9196
					NR_111250.1 Candida tropicalis CBS94 ITS region; from TYPE material	0.93	7e-142	0.8499
CT04461	Candida albicans	1	0	0.9944	NR_125332.1 Candida albicans CBS562 ITS region; from TYPE material	0.92	0	1	Candida albicans
	[Candida] sp.(uncertainplacement)	1	0	0.9926	NR_119386.1 Candida dubliniensisCBS 7987 ITS region; from TYPEmaterial	0.92	0	0.9198
					NR_111250.1 Candida tropicalis CBS94 ITS region; from TYPE material	0.93	7e-142	0.8499
CT04462	Candida albicans	0.99	0	0.9963	NR_125332.1 Candida albicans CBS562 ITS region; from TYPE material	0.92	0	0.998	Candida albicans
	[Candida] sp.(uncertainplacement)	0.99	0	0.9963	NR_119386.1 Candida dubliniensisCBS 7987 ITS region; from TYPEmaterial	0.92	0	0.919
					NR_111250.1 Candida tropicalis CBS94 ITS region; from TYPE material	0.93	3e-140	0.848
CT04463	Candida albicans	1	0	0.9926	NR_125332.1 Candida albicans CBS562 ITS region; from TYPE material	0.92	0	0.998	Candida albicans
	[Candida] sp.(uncertainplacement)	1	0	0.9926	NR_119386.1 Candida dubliniensisCBS 7987 ITS region; from TYPEmaterial	0.92	0	0.919
					NR_111250.1 Candida tropicalis CBS94 ITS region; from TYPE material	0.93	3e-140	0.848
CT04464	Candida albicans	1	0	0.9944	NR_125332.1 Candida albicans CBS562 ITS region; from TYPE material	0.92	0	1	Candida albicans
	[Candida] sp.(uncertainplacement)	1	0	0.9944	NR_119386.1 Candida dubliniensisCBS 7987 ITS region; from TYPEmaterial	0.92	0	0.9208
					NR_111250.1 Candida tropicalis CBS94 ITS region; from TYPE material	0.94	7e-142	0.8499
CT04465	[Candida] sp.(uncertainplacement)	1	0	0.9873	NR_125332.1 Candida albicans CBS562 ITS region; from TYPE material	0.9	0	0.9939	Candida albicans
	Candida albicans	1	0	0.9873	NR_119386.1 Candida dubliniensisCBS 7987 ITS region; from TYPEmaterial	0.9	0	0.9139
					NR_111250.1 Candida tropicalis CBS94 ITS region; from TYPE material	0.91	7e-137	0.8441
CT04466	Candida albicans	1	0	0.9832	NR_125332.1 Candida albicans CBS562 ITS region; from TYPE material	0.92	0	0.9919	Candida albicans
	[Candida] sp.(uncertainplacement)	1	0	0.9832	NR_119386.1 Candida dubliniensisCBS 7987 ITS region; from TYPEmaterial	0.92	0	0.9129
					NR_111250.1 Candida tropicalis CBS94 ITS region; from TYPE material	0.94	3e-135	0.8421
CT04467	Candida albicans	1	0	0.9888	NR_125332.1 Candida albicans CBS562 ITS region; from TYPE material	0.92	0	0.9879	Candida albicans
	[Candida] sp.(uncertainplacement)	1	0	0.9869	NR_119386.1 Candida dubliniensisCBS 7987 ITS region; from TYPEmaterial	0.92	0	0.9109
					NR_111250.1 Candida tropicalis CBS94 ITS region; from TYPE material	0.94	9e-136	0.8418
CT04468	Candida albicans	1	0	0.996	NR_125332.1 Candida albicans CBS562 ITS region; from TYPE material	0.93	0	0.9979	Candida albicans
	[Candida] sp.(uncertainplacement)	1	0	0.996	NR_119386.1 Candida dubliniensisCBS 7987 ITS region; from TYPEmaterial	0.91	0	0.9139
					NR_111250.1 Candida tropicalis CBS94 ITS region; from TYPE material	0.72	1e-128	0.8919
CT04469	Candida albicans	0.99	0	0.9941	NR_125332.1 Candida albicans CBS562 ITS region; from TYPE material	0.93	0	0.9937	Candida albicans
	[Candida] sp.(uncertainplacement)	0.99	0	0.9921	NR_119386.1 Candida dubliniensisCBS 7987 ITS region; from TYPEmaterial	0.91	0	0.9123
					NR_111250.1 Candida tropicalis CBS94 ITS region; from TYPE material	0.71	3e-130	0.8946
CT05471	Debaryomyces nepalensis	0.99	0	0.9984	NR_130692.1 Debaryomycessubglobosus JCM 1989 ITS region;from TYPE material	0.99	0	0.9875	Debaryomyces
	Debaryomyces sp.	0.99	0	0.9953	NR_120016.1 Debaryomyces hanseniiJCM 1990 ITS region; from TYPEmaterial	0.99	0	0.9859
	Debaryomyces hansenii	1	0	0.9938	NR_151805.1 [Candida] psychrophilaCBS 5956 ITS region; from TYPEmaterial	0.99	0	0.9858
CT05474	Debaryomycesnepalensis	0.99	0	0.9969	NR_130692.1 Debaryomycessubglobosus JCM 1989 ITS region;from TYPE material	1	0	0.9859	Debaryomyces
	Debaryomyces sp.	1	0	0.9937	NR_120016.1 Debaryomyces hanseniiJCM 1990 ITS region; from TYPEmaterial	1	0	0.9843
	Debaryomyceshansenii	1	0	0.9922	NR_151805.1 [Candida] psychrophilaCBS 5956 ITS region; from TYPEmaterial	0.99	0	0.9842
CT05475	Debaryomycesnepalensis	0.99	0	0.9937	NR_130692.1 Debaryomycessubglobosus JCM 1989 ITS region;from TYPE material	0.99	0	0.9828	Debaryomyces
	Debaryomyces sp.	0.99	0	0.9906	NR_120016.1 Debaryomyces hanseniiJCM 1990 ITS region; from TYPEmaterial	0.99	0	0.9813
	Debaryomyceshansenii	1	0	0.9891	NR_151805.1 [Candida] psychrophilaCBS 5956 ITS region; from TYPEmaterial	0.98	0	0.9811
CT05476	Debaryomycesnepalensis	0.99	0	0.9984	NR_130692.1 Debaryomycessubglobosus JCM 1989 ITS region;from TYPE material	0.99	0	0.9875	Debaryomyces
	Debaryomyces sp.	0.99	0	0.9953	NR_120016.1 Debaryomyces hanseniiJCM 1990 ITS region; from TYPEmaterial	0.99	0	0.9859
	Debaryomyceshansenii	1	0	0.9922	NR_151805.1 [Candida] psychrophilaCBS 5956 ITS region; from TYPEmaterial	0.98	0	0.9858
CT05477	Debaryomycesnepalensis	0.99	0	0.9922	NR_130692.1 Debaryomycessubglobosus JCM 1989 ITS region;from TYPE material	0.99	0	0.9813	Debaryomyces
	Debaryomyces sp.	0.99	0	0.9891	NR_120016.1 Debaryomyces hanseniiJCM 1990 ITS region; from TYPEmaterial	0.99	0	0.9797
	Debaryomyceshansenii	1	0	0.9875	NR_151805.1 [Candida] psychrophilaCBS 5956 ITS region; from TYPEmaterial	0.99	0	0.9796
CT05479	Debaryomycesnepalensis	0.99	0	0.9922	NR_130692.1 Debaryomycessubglobosus JCM 1989 ITS region;from TYPE material	1	0	0.9812	Debaryomyces
	Debaryomyces sp.	1	0	0.9891	NR_120016.1 Debaryomyces hanseniiJCM 1990 ITS region; from TYPEmaterial	1	0	0.9797
	Debaryomyceshansenii	1	0	0.9875	NR_151805.1 [Candida] psychrophilaCBS 5956 ITS region; from TYPEmaterial	0.99	0	0.9796
CT05480	Debaryomycesnepalensis	0.99	0	0.9969	NR_130692.1 Debaryomycessubglobosus JCM 1989 ITS region;from TYPE material	0.99	0	0.986	Debaryomyces
	Debaryomyces sp.	0.99	0	0.9938	NR_120016.1 Debaryomyces hanseniiJCM 1990 ITS region; from TYPEmaterial	0.99	0	0.9844
	Debaryomyceshansenii	1	0	0.9922	NR_151805.1 [Candida] psychrophilaCBS 5956 ITS region; from TYPEmaterial	0.99	0	0.9843
CT05481	Debaryomycesnepalensis	0.99	0	0.9984	NR_130692.1 Debaryomycessubglobosus JCM 1989 ITS region;from TYPE material	0.99	0	0.9875	Debaryomyces
	Debaryomyces sp.	0.99	0	0.9953	NR_120016.1 Debaryomyces hanseniiJCM 1990 ITS region; from TYPEmaterial	0.99	0	0.986
	Debaryomyceshansenii	1	0	0.9938	NR_151805.1 [Candida] psychrophilaCBS 5956 ITS region; from TYPEmaterial	0.98	0	0.9858
CT05482	Debaryomycesnepalensis	0.99	0	0.9953	NR_130692.1 Debaryomycessubglobosus JCM 1989 ITS region;from TYPE material	0.99	0	0.9844	Debaryomyces
	Debaryomyces sp.	0.99	0	0.9922	NR_120016.1 Debaryomyces hanseniiJCM 1990 ITS region; from TYPEmaterial	0.99	0	0.9828
	Debaryomyceshansenii	1	0	0.9906	NR_151805.1 [Candida] psychrophilaCBS 5956 ITS region; from TYPEmaterial	0.99	0	0.9843
CT05483	Debaryomycesnepalensis	1	0	0.9984	NR_130692.1 Debaryomycessubglobosus JCM 1989 ITS region;from TYPE material	1	0	0.9874	Debaryomyces
	Debaryomyces sp.	1	0	0.9953	NR_120016.1 Debaryomyces hanseniiJCM 1990 ITS region; from TYPEmaterial	1	0	0.9859
	Debaryomyceshansenii	1	0	0.9937	NR_151805.1 [Candida] psychrophilaCBS 5956 ITS region; from TYPEmaterial	0.99	0	0.9858
CT05485	Debaryomycesnepalensis	0.99	0	0.9922	NR_130692.1 Debaryomycessubglobosus JCM 1989 ITS region;from TYPE material	0.99	0	0.9812	Debaryomyces
	Debaryomyces sp.	0.99	0	0.989	NR_120016.1 Debaryomyces hanseniiJCM 1990 ITS region; from TYPEmaterial	0.99	0	0.9796
	Debaryomyceshansenii	0.99	0	0.9875	NR_151805.1 [Candida] psychrophilaCBS 5956 ITS region; from TYPEmaterial	0.98	0	0.9795
CT05486	Debaryomycesnepalensis	0.99	0	0.9969	NR_130692.1 Debaryomycessubglobosus JCM 1989 ITS region;from TYPE material	1	0	0.9859	Debaryomyces
	Debaryomyces sp.	1	0	0.9937	NR_120016.1 Debaryomyces hanseniiJCM 1990 ITS region; from TYPEmaterial	1	0	0.9844
	Debaryomyceshansenii	1	0	0.9922	NR_151805.1 [Candida] psychrophilaCBS 5956 ITS region; from TYPEmaterial	0.99	0	0.9843
	[Candida]psychrophila	0.99	0	0.9874
CT05487	Debaryomycesnepalensis	0.99	0	0.9922	NR_130692.1 Debaryomycessubglobosus JCM 1989 ITS region;from TYPE material	0.99	0	0.9813	Debaryomyces
	Debaryomyces sp.	0.99	0	0.9891	NR_120016.1 Debaryomyces hanseniiJCM 1990 ITS region; from TYPEmaterial	0.99	0	0.9798
	Debaryomyceshansenii	1	0	0.9876	NR_151805.1 [Candida] psychrophilaCBS 5956 ITS region; from TYPEmaterial	0.98	0	0.9811
	[Candida]psychrophila	0.99	0	0.9828
CT05488	Debaryomycesnepalensis	0.99	0	0.9953	NR_130692.1 Debaryomycessubglobosus JCM 1989 ITS region;from TYPE material	1	0	0.9844	Debaryomyces
	Debaryomyces sp.	1	0	0.9922	NR_120016.1 Debaryomyces hanseniiJCM 1990 ITS region; from TYPEmaterial	1	0	0.9828
	Debaryomyceshansenii	1	0	0.9906	NR_151805.1 [Candida] psychrophilaCBS 5956 ITS region; from TYPEmaterial	0.99	0	0.9826
	[Candida]psychrophila	0.99	0	0.9858
CT05489	Debaryomycesnepalensis	0.99	0	0.9969	NR_130692.1 Debaryomycessubglobosus JCM 1989 ITS region;from TYPE material	0.99	0	0.9859	Debaryomyces
	Debaryomyces sp.	0.99	0	0.9937	NR_120016.1 Debaryomyces hanseniiJCM 1990 ITS region; from TYPEmaterial	0.99	0	0.9844
	Debaryomyceshansenii	1	0	0.9922	NR_151805.1 [Candida] psychrophilaCBS 5956 ITS region; from TYPEmaterial	0.99	0	0.9843
	[Candida]psychrophila	0.99	0	0.9874
CT05490	Debaryomyces sp.	1	0	0.9939	NR_130692.1 Debaryomycessubglobosus JCM 1989 ITS region;from TYPE material	0.99	0	0.9863	Debaryomyces
	Debaryomycesnepalensis	1	0	0.9924	NR_120016.1 Debaryomyces hanseniiJCM 1990 ITS region; from TYPEmaterial	0.99	0	0.9847
	Debaryomyceshansenii	1	0	0.9924	NR_138186.1 Debaryomyces fabryiCBS 789 ITS region; from TYPEmaterial	0.97	0	0.986
	[Candida]psychrophila	0.98	0	0.9877
CT07518	Rhodotorula paludigena	1	0	0.9983	NR_073265.1 Rhodotorula paludigenaCBS 6566 ITS region; from TYPEmaterial	0.98	0	0.995	Rhodotorula paludigena
	Sporidiobolales sp. LM273	1	0	0.9868	NR_073282.1 Rhodotorulakratochvilovae CBS 7436 ITS region;from TYPE material	0.98	0	0.9399
	Rhodotorula glutinis	0.89	0	1	NR_073294.1 Rhodotorula glutinisCBS 20 ITS region; from TYPE material	0.98	0	0.9302
CT07522	Rhodotorulapaludigena	1	0	0.9984	NR_073265.1 Rhodotorula paludigenaCBS 6566 ITS region; from TYPEmaterial	0.98	0	0.995	Rhodotorula paludigena
	Sporidiobolales sp.LM273	1	0	0.9868	NR_073282.1 Rhodotorulakratochvilovae CBS 7436 ITS region;from TYPE material	0.98	0	0.94
	Rhodotorula sp. AL-V	0.95	0	0.9948	NR_073294.1 Rhodotorula glutinisCBS 20 ITS region; from TYPE material	0.98	0	0.9303
CT08532	Rhodotorulapaludigena	0.99	0	0.9967	NR_073265.1 Rhodotorula paludigenaCBS 6566 ITS region; from TYPEmaterial	0.98	0	0.9933	Rhodotorula paludigena
	Sporidiobolales sp.LM273	0.99	0	0.9852	NR_073282.1 Rhodotorulakratochvilovae CBS 7436 ITS region;from TYPE material	0.98	0	0.9385
	Rhodotorula sp. AL-V	0.95	0	0.9931	NR_073294.1 Rhodotorula glutinisCBS 20 ITS region; from TYPE material	0.98	0	0.9289
CT08534	[Candida] intermedia	1	0	0.9926	NR_155007.1 [Candida]pseudointermedia CBS 6918 ITSregion; from TYPE material	1	0	0.9534	Candida
	Saccharomycetales sp. LM475	1	0	0.9877	NR_159560.1 [Candida] thailandicaCBS 10610 ITS region; from TYPEmaterial	0.99	5e-137	0.8828
	Ascomycota sp.	0.99	0	0.9877	NR_155011.1 Clavispora opuntiaeCBS 7068 ITS region; from TYPEmaterial	0.99	4e-103	0.835
CT10549	Rhodotorula sp. AP.MSU2	0.99	0	0.8953	NR_073296.1 Rhodotorulamucilaginosa CBS 316 ITS region;from TYPE material	0.95	0	0.8964	unclassified
	Rhodotorula mucilaginosa	0.98	0	0.8948	NR_157462.1 Rhodotorula taiwanensisCBS 11729 ITS region; from TYPEmaterial	0.96	0	0.853
	Sporidiobolales sp. LM256	0.99	0	0.8918	NR_073265.1 Rhodotorula paludigenaCBS 6566 ITS region; from TYPEmaterial	0.95	3e-151	0.8282
CTB562	Dirkmeia sp.	0.99	0	0.9908	NR_155686.1 Pseudozyma thailandicaCBS 10006 ITS region; from TYPEmaterial	0.98	0	0.89	unclassified
	Dirkmeia churashimaensis	0.97	0	0.9947	NR_154094.1 Kalmanozymafusiformata CBS 6951 ITS region; fromTYPE material	0.88	0	0.9033
	Pseudozyma sp.	0.92	0	0.9902	NR_154065.1 Kalmanozymabrasiliensis CBS 13268 ITS region;from TYPE material	0.99	0	0.8761
PMA574	Candida tropicalis	1	0	0.9981	NR_111250.1 Candida tropicalis CBS94 ITS region; from TYPE material	0.9	0	0.9959	Candida tropicalis
	Spathaspora sp.	1	0	0.9963	NR_125332.1 Candida albicans CBS562 ITS region; from TYPE material	0.89	2e-136	0.8469
					NR_119386.1 Candida dubliniensisCBS 7987 ITS region; from TYPEmaterial	0.9	9e-131	0.8385
PMB588	Pichia kudriavzevii	1	0	0.998	NR_131315.1 Pichia kudriavzevii ATCC6258 ITS region; from synonym TYPEmaterial	0.93	0	0.9979	Pichia kudriavzevii
	Pichia cecembensis	0.99	0	0.996	NR_164078.1 Pichia cecembensisNRRL Y-27985 ITS region; from TYPEmaterial	0.99	0	0.9684
	Suhomyces xylopsoci	0.99	0	0.996	NR_138202.1 Nakaseomycesbacillisporus NRRL Y-17846 ITSregion; from TYPE material	0.34	7e-62	0.9029
PM01590	Rhodotorula glutinis	0.99	0	0.9951	NR_157462.1 Rhodotorula taiwanensisCBS 11729 ITS region; from TYPEmaterial	0.99	0	0.9918	Rhodotorula taiwanensis
	Rhodotorula taiwanensis	0.99	0	0.9935	NR_073296.1 Rhodotorulamucilaginosa CBS 316 ITS region;from TYPE material	0.97	0	0.9459
	Rhodotorula mucilaginosa	0.95	0	0.9932	NR_073265.1 Rhodotorula paludigenaCBS 6566 ITS region; from TYPEmaterial	0.97	0	0.9034
PM01591	Rhodotorula glutinis	1	0	0.9984	NR_157462.1 Rhodotorula taiwanensisCBS 11729 ITS region; from TYPEmaterial	0.99	0	0.9951	Rhodotorula taiwanensis
	Rhodotorulataiwanensis	0.99	0	0.9967	NR_073296.1 Rhodotorulamucilaginosa CBS 316 ITS region;from TYPE material	0.97	0	0.9492
	Rhodotorula sp.	0.99	0	0.9935	NR_073265.1 Rhodotorula paludigenaCBS 6566 ITS region; from TYPEmaterial	0.97	0	0.9067
PM07612	Rhodotorula paludigena	0.99	0	0.9967	NR_073265.1 Rhodotorula paludigenaCBS 6566 ITS region; from TYPEmaterial	0.97	0	0.995	Rhodotorula paludigena
	Sporidiobolales sp. LM273	1	0	0.9852	NR_073282.1 Rhodotorulakratochvilovae CBS 7436 ITS region;from TYPE material	0.97	0	0.9397
	Rhodotorula glutinis	0.9	0	0.9946	NR_073294.1 Rhodotorula glutinisCBS 20 ITS region; from TYPE material	0.97	0	0.93
PM08613	Rhodotorula glutinis	1	0	0.9984	NR_157462.1 Rhodotorula taiwanensisCBS 11729 ITS region; from TYPEmaterial	0.99	0	0.9951	Rhodotorula taiwanensis
	Rhodotorulataiwanensis	0.99	0	0.9967	NR_073296.1 Rhodotorulamucilaginosa CBS 316 ITS region;from TYPE material	0.97	0	0.9491
	Rhodotorula sp.	1	0	0.9935	NR_073265.1 Rhodotorula paludigenaCBS 6566 ITS region; from TYPEmaterial	0.97	0	0.9066
PM08615	Rhodotorula glutinis	1	0	0.9984	NR_157462.1 Rhodotorula taiwanensisCBS 11729 ITS region; from TYPEmaterial	0.99	0	0.9951	Rhodotorula taiwanensis
	Rhodotorulataiwanensis	0.99	0	0.9967	NR_073296.1 Rhodotorulamucilaginosa CBS 316 ITS region;from TYPE material	0.98	0	0.9491
	Rhodotorula sp.	0.99	0	0.9935	NR_073265.1 Rhodotorula paludigenaCBS 6566 ITS region; from TYPEmaterial	0.98	0	0.9066
PM08616	Ustilago sp.	0.93	0	1	NR_132053.1 Ustilago nunavuticaDAOM 91211 ITS region; from TYPEmaterial	0.94	0	0.9096	Ustilago sp.
	Pseudozyma sp. DMST 17137	0.94	0	0.9944	NR_155995.1 Ustilago shanxiensisCBS 10075 ITS region; from TYPEmaterial	0.94	0	0.9549
	Ustilago striiformis	0.99	0	0.9144	NR_155686.1 Pseudozyma thailandicaCBS 10006 ITS region; from TYPEmaterial	0.99	0	0.8771
PP04650	Wickerhamiella infanticola	1	0	0.9931	NR_155985.1 Wickerhamiellainfanticola CBS 7922 ITS region; fromTYPE material	1	0	0.9931	Wickerhamiella
	Wickerhamiella sorbophila	1	0	0.9908	NR_155987.1 Wickerhamiellasorbophila CBS 6739 ITS region; fromTYPE material	0.99	0	0.993
	Wickerhamiella tropicalis	1	0	0.9723	NR_172735.1 Wickerhamiella tropicalisDMKU VGT1-19 ITS region; from TYPEmaterial	1	0	0.9723
PP05651	Pseudozyma hubeiensis	0.98	0	0.9973	NR_137546.1 Pseudozyma hubeiensisCGMCC 2.2493 ITS region; from TYPEmaterial	0.91	0	0.9741	Pseudozyma hubeiensis
	Pseudozyma sp.	0.99	0	0.9881	NR_154065.1 Kalmanozymabrasiliensis CBS 13268 ITS region;from TYPE material	0.99	0	0.8882
	uncultured Ustilaginaceae	0.97	0	0.9891	NR_154094.1 Kalmanozymafusiformata CBS 6951 ITS region; fromTYPE material	0.95	0	0.8968
PP10672	Rhodosporidiobolus fluvialis	0.99	0	1	NR_077089.1 Rhodosporidiobolusfluvialis CBS 6568 ITS region; fromTYPE material	0.98	0	0.9917	Rhodosporidiobolus
	uncultured Sporidiobolales	0.96	0	0.9983	NR_155729.1 Rhodosporidiobolusazoricus CBS 8949 ITS region; fromTYPE material	0.97	0	0.9831
	Rhodosporidiobolus azoricus	0.97	0	0.9831	NR_155707.1 Rhodosporidiobolusruineniae CBS 5001 ITS region; fromTYPE material	0.98	0	0.9533
PP10673	Rhodosporidiobolusfluvialis	0.97	0	1	NR_077089.1 Rhodosporidiobolusfluvialis CBS 6568 ITS region; fromTYPE material	0.97	0	0.9901	Rhodosporidiobolus
	unculturedSporidiobolales	0.95	0	0.9966	NR_155729.1 Rhodosporidiobolusazoricus CBS 8949 ITS region; fromTYPE material	0.95	0	0.9832
	Rhodosporidiobolusazoricus	0.93	0	1	NR_155707.1 Rhodosporidiobolusruineniae CBS 5001 ITS region; fromTYPE material	0.97	0	0.9525
PP10675	Rhodotorula toruloides	0.99	0	0.9885	NR_153295.1 Rhodotorula toruloidesCBS 6016 ITS region; from TYPEmaterial	0.94	0	0.9794	Rhodotorula toruloides
	Rhodotorula sp. CBS 10104	1	0	0.9837	NR_073282.1 Rhodotorulakratochvilovae CBS 7436 ITS region;from TYPE material	0.97	0	0.9124
					NR_157462.1 Rhodotorula taiwanensisCBS 11729 ITS region; from TYPEmaterial	0.99	0	0.9029
PP10676	Rhodotorulatoruloides	0.99	0	0.9951	toruloidesCBS 6016 ITS region; from TYPEmaterial	0.94	0	0.9863	Rhodotorula toruloides
	Rhodotorula sp.CBS 10104	0.99	0	0.9902	NR_073282.1 Rhodotorulakratochvilovae CBS 7436 ITS region;from TYPE material	0.98	0	0.9178
					NR_157462.1 Rhodotorula taiwanensisCBS 11729 ITS region; from TYPEmaterial	0.98	0	0.9092
PP10677	Rhodotorula sp.	0.98	0	0.9983	NR_073282.1 Rhodotorulakratochvilovae CBS 7436 ITS region;from TYPE material	0.97	0	0.9883	Rhodotorula kratochvilovae
	Rhodotorula kratochvilovae	1	0	0.9885	NR_073294.1 Rhodotorula glutinisCBS 20 ITS region; from TYPE material	0.97	0	0.9666
	Rhodotorula glutinis	1	0	0.9885	NR_073265.1 Rhodotorula paludigenaCBS 6566 ITS region; from TYPEmaterial	0.97	0	0.9351
PP10678	Rhodosporidiobolus fluvialis	0.96	0	0.9475	NR_077089.1 Rhodosporidiobolusfluvialis CBS 6568 ITS region; fromTYPE material	0.94	0	0.9451	Rhodosporidiobolus
	uncultured Sporidiobolales	0.89	0	0.9642	NR_155729.1 Rhodosporidiobolusazoricus CBS 8949 ITS region; fromTYPE material	0.95	0	0.9283
	Sporidiobolales sp. LM532	0.99	0	0.9221	NR_155707.1 Rhodosporidiobolusruineniae CBS 5001 ITS region; fromTYPE material	0.94	0	0.9081
PP10679	Rhodotorulatoruloides	0.99	0	0.9918	NR_153295.1 Rhodotorula toruloidesCBS 6016 ITS region; from TYPEmaterial	0.94	0	0.9879	Rhodotorula toruloides
	Rhodotorula sp.CBS 10104	0.99	0	0.9869	NR_073282.1 Rhodotorulakratochvilovae CBS 7436 ITS region;from TYPE material	0.97	0	0.9138
					NR_157462.1 Rhodotorula taiwanensisCBS 11729 ITS region; from TYPEmaterial	0.99	0	0.906
PP10680	Rhodotorulakratochvilovae	1	0	0.9869	NR_073282.1 Rhodotorulakratochvilovae CBS 7436 ITS region;from TYPE material	0.97	0	0.9866	Rhodotorula kratochvilovae
	Rhodotorula sp.	0.98	0	0.9933	NR_073294.1 Rhodotorula glutinisCBS 20 ITS region; from TYPE material	0.97	0	0.9651
	Rhodotorulaglutinis	1	0	0.9869	NR_073265.1 Rhodotorula paludigenaCBS 6566 ITS region; from TYPEmaterial	0.97	0	0.9321
